# Supplementary material for: Transcriptional response of Wolbachia-transinfected Aedes aegypti mosquito cells to dengue virus at early stages of infection
Source: J Gen Virol. 2022 Jan 10;103(1):001694. doi: 10.1099/jgv.0.001694 (PMC8895618; doi:10.1099/jgv.0.001694)
Supplement: Supplementary material 2 [file jgv-103-1694-s002.xlsx]

## Sheet:  1h I vs 1h UI
			1h DENV Infected vs 1h Uninfected				Uninfected	DENV Infected
Name	Product	Type	Fold change	Log2 fold change	P-value	FDR p-value	CPM (TMM-adjusted) Mean	CPM (TMM-adjusted) Mean
LOC5568765	selenide, water dikinase 2	mRNA	2545.47	11.31	1.86e-05	0.000132	0	4.01667
LOC23687580	probable G-protein coupled receptor Mth-like 1	mRNA	143.9	7.17	0.00446	0.02	0	0.516667
LOC5563958	glucose dehydrogenase [FAD, quinone]	mRNA	117.51	6.88	0.00655	0.03	0	0.39
LOC110673979	mitochondrial intermembrane space import and assembly protein 40	mRNA	95.44	6.58	0.00643	0.03	0	0.553333
LOC5565320	E3 ubiquitin-protein ligase TRIM37	mRNA	60	5.91	4.25e-05	0.000282	0.01	0.82
LOC5578630	uncharacterized LOC5578630	mRNA	16.15	4.01	0.00667	0.03	0.01	0.216667
LOC110674303	uncharacterized LOC110674303	mRNA	15.37	3.94	0.000332	0.00181	0.02	0.353333
LOC5570300	uncharacterized LOC5570300	mRNA	11.83	3.56	0.00192	0.00882	0.11	0.736667
LOC5574070	putative lysozyme-like protein	mRNA	9.31	3.22	2.26e-05	0.000158	0.05	0.496667
LOC5574499	Krueppel homolog 1	mRNA	8.68	3.12	0	0	1.45	12.5933
LOC5570850	ATP-binding cassette sub-family G member 4	mRNA	8.63	3.11	0.00631	0.02	0.02	0.2
LOC110676270	mucin-2-like	mRNA	7.23	2.85	0.01	0.04	0.18	0.536667
LOC5578871	uncharacterized LOC5578871	mRNA	6.96	2.8	0	0	3.79	26.47
LOC5571893	microfibril-associated glycoprotein 4	mRNA	6.56	2.71	0.01	0.04	0.03	0.223333
LOC110678329	X-ray repair cross-complementing protein 6	mRNA	6.23	2.64	0.0013	0.00626	0.21	0.98
LOC5570829	TBC1 domain family member 19	mRNA	6.09	2.61	0.01	0.04	0.04	0.25
LOC5575406	glucose dehydrogenase [FAD, quinone]	mRNA	5.92	2.57	2.51e-09	3.17e-08	0.33	1.95
LOC5567317	ion transport peptide-like	mRNA	5.87	2.55	0	0	15.35	90.1333
LOC5578870	uncharacterized LOC5578870	mRNA	5.82	2.54	0	0	3.28	19.1267
LOC5578869	uncharacterized LOC5578869	mRNA	5.75	2.52	0	0	2.3	13.23
LOC110675982	uncharacterized LOC110675982	mRNA	5.69	2.51	0.02	0.05	0.27	0.726667
LOC5570145	NTF2-related export protein	mRNA	5.58	2.48	0.000105	0.00064	0.08	0.453333
LOC5566514	alpha-N-acetylgalactosaminidase	mRNA	5.48	2.45	0.000518	0.00271	0.65	2.66667
LOC5577749	EKC/KEOPS complex subunit PCC1	mRNA	5.46	2.45	0.00506	0.02	0.1	0.61
LOC5572286	uncharacterized LOC5572286	mRNA	5.39	2.43	0.00111	0.00542	0.09	0.5
LOC5577200	fibroblast growth factor receptor-like 1	mRNA	5.32	2.41	2.09e-06	1.74e-05	1.01	5.06
LOC5575334	tryptase	mRNA	5.23	2.39	0.01	0.04	0.04	0.22
LOC5570908	START domain-containing protein 10	mRNA	5.07	2.34	0.00102	0.00501	0.18	0.67
LOC5568360	myosin regulatory light chain, striated adductor muscle	mRNA	4.49	2.17	6.59e-12	1.08e-10	0.58	2.57667
LOC110675816	uncharacterized LOC110675816	mRNA	4.31	2.11	0.01	0.04	0.07	0.29
LOC5576416	venom carboxylesterase-6	mRNA	4.12	2.04	0.000221	0.00125	0.27	1.15
LOC5570924	protein ref(2)P	mRNA	4.08	2.03	0	0	48.69	198.663
LOC5568315	uncharacterized LOC5568315	mRNA	4.02	2.01	0	0	1.3	5.26
LOC110674020	longitudinals lacking protein, isoforms F	mRNA	4.02	2.01	0	0	2.36	9.55333
LOC5577639	carotenoid isomerooxygenase	mRNA	4	2	2.78e-07	2.65e-06	0.48	1.93
LOC5569821	cytochrome P450 9e2	mRNA	3.9	1.96	0.000289	0.0016	0.18	0.703333
LOC110674815	uncharacterized LOC110674815	mRNA	3.9	1.96	0	0	1.24	4.87333
LOC5571184	FAD-linked sulfhydryl oxidase ALR	mRNA	3.88	1.96	1.65e-08	1.88e-07	0.37	1.46
LOC5568101	uncharacterized LOC5568101	mRNA	3.81	1.93	0.000728	0.0037	0.15	0.6
LOC5568623	uncharacterized LOC5568623	mRNA	3.81	1.93	1.11e-15	2.68e-14	0.96	3.62667
LOC5569162	craniofacial development protein 1	mRNA	3.79	1.92	0.000367	0.00199	0.17	0.65
LOC110678199	bypass of stop codon protein 1-like	mRNA	3.77	1.92	0.00389	0.02	0.1	0.386667
LOC5572280	protein rhomboid	mRNA	3.77	1.92	0	0	9.78	37.1667
LOC5570856	stress-activated protein kinase JNK	mRNA	3.71	1.89	0	0	7.07	26.1367
LOC5572889	MIP18 family protein CG30152	mRNA	3.69	1.88	0.000441	0.00235	0.15	0.56
LOC110678629	uncharacterized LOC110678629	mRNA	3.64	1.86	0	0	8.64	31.54
LOC5574670	DNA repair protein RAD51 homolog 3	mRNA	3.46	1.79	0	0	2.96	10.2433
LOC110678272	uncharacterized LOC110678272	mRNA	3.44	1.78	3.57e-12	6.04e-11	0.83	2.85667
LOC5566141	ras-related GTP-binding protein C	mRNA	3.39	1.76	2.03e-05	0.000143	0.29	0.993333
LOC5569978	sushi, von Willebrand factor type A, EGF and pentraxin domain-containing protein 1	mRNA	3.38	1.76	0.01	0.05	0.08	0.28
LOC5569493	histone acetyltransferase KAT8	mRNA	3.33	1.74	0.00011	0.000665	0.25	0.866667
LOC5572272	peroxisomal leader peptide-processing protease	mRNA	3.32	1.73	0.00197	0.00901	0.15	0.5
LOC5564072	translocator protein	mRNA	3.32	1.73	0	0	1.86	6.17
LOC110676966	annulin-like	mRNA	3.31	1.73	0	0	10.97	36.34
LOC5574731	uncharacterized LOC5574731	mRNA	3.29	1.72	0	0	23.64	77.7333
LOC5577638	adenosine deaminase 2	mRNA	3.24	1.7	0	0	4.07	13.1833
LOC5578728	uncharacterized LOC5578728	mRNA	3.21	1.68	0	0	3.05	9.78667
LOC5569026	putative phosphatidate phosphatase	mRNA	3.2	1.68	0	0	11.81	37.7967
LOC5572007	protein singles bar	mRNA	3.19	1.68	0.000552	0.00287	0.29	0.916667
LOC5568087	COX assembly mitochondrial protein homolog	mRNA	3.18	1.67	0.00664	0.03	0.1	0.33
LOC5575247	phosphatidylinositol N-acetylglucosaminyltransferase subunit C	mRNA	3.18	1.67	0.000437	0.00233	0.19	0.606667
LOC5563716	testicular acid phosphatase homolog	mRNA	3.16	1.66	0.00144	0.00687	0.25	0.793333
LOC5576909	uncharacterized LOC5576909	mRNA	3.14	1.65	0.00416	0.02	0.14	0.443333
LOC5573327	probable RNA 2'-phosphotransferase	mRNA	3.14	1.65	1.51e-06	1.29e-05	0.48	1.53667
LOC5567311	gamma-secretase subunit pen-2	mRNA	3.12	1.64	0.01	0.04	0.11	0.35
LOC5566822	matrix metalloproteinase-147	mRNA	3.12	1.64	0	0	89.77	280.27
LOC5566493	protein mesh	mRNA	3.1	1.63	2.09e-11	3.23e-10	0.64	2
LOC110678790	transmembrane protein 222	mRNA	3.08	1.62	1.27e-05	9.32e-05	0.34	1.04667
LOC5571409	peroxiredoxin-6	mRNA	3.05	1.61	2.29e-11	3.53e-10	0.7	2.18333
LOC5576348	saccharopine dehydrogenase-like oxidoreductase	mRNA	3.04	1.6	0	0	3.91	11.8667
LOC5565412	transcription initiation factor TFIID subunit 11	mRNA	2.98	1.58	0.01	0.05	0.11	0.336667
LOC5574668	serine	mRNA	2.97	1.57	0	0	12.43	36.8533
LOC5564473	uncharacterized LOC5564473	mRNA	2.96	1.57	9.84e-05	0.000603	0.4	1.20667
LOC5570466	gamma-aminobutyric acid receptor subunit beta	mRNA	2.94	1.56	0	0	2.21	6.51
LOC5564525	cytochrome c oxidase protein 20 homolog	mRNA	2.93	1.55	0.000689	0.00351	0.21	0.623333
LOC5566137	39S ribosomal protein L42, mitochondrial	mRNA	2.92	1.55	0.000254	0.00143	0.24	0.736667
LOC5580320	zinc finger HIT domain-containing protein 1	mRNA	2.91	1.54	5.6e-08	5.95e-07	0.67	1.94667
LOC5580160	uncharacterized LOC5580160	mRNA	2.91	1.54	0	0	3.09	8.99
LOC5566704	PR domain zinc finger protein 5	mRNA	2.9	1.54	0.01	0.04	0.11	0.32
LOC5564585	uncharacterized LOC5564585	mRNA	2.9	1.54	0.00637	0.03	0.2	0.586667
LOC23687866	putative gustatory receptor 58a	mRNA	2.9	1.54	5.91e-05	0.000378	0.72	1.95667
LOC5572789	zinc finger protein 391	mRNA	2.89	1.53	2.35e-05	0.000164	0.33	0.953333
LOC5566467	annexin B10	mRNA	2.89	1.53	0	0	20.06	57.8767
LOC110675611	uncharacterized LOC110675611	mRNA	2.89	1.53	0	0	5.03	14.58
LOC5577530	UDP-N-acetylglucosamine transferase subunit ALG13 homolog	mRNA	2.85	1.51	0.00307	0.01	0.2	0.57
LOC5569886	serine protease snake	mRNA	2.84	1.51	0	0	10.54	29.9467
LOC5564423	uncharacterized LOC5564423	mRNA	2.82	1.5	0.00366	0.02	0.28	0.783333
LOC5564943	probable serine hydrolase	mRNA	2.81	1.49	0	0	2.61	7.38333
LOC5579108	galectin-9	mRNA	2.8	1.49	0	0	9.65	27.0767
LOC5565837	basic salivary proline-rich protein 4	mRNA	2.79	1.48	3.53e-12	6e-11	1.31	3.66667
LOC5577615	uncharacterized LOC5577615	mRNA	2.76	1.47	0	0	6.87	19.0267
LOC110678484	ras-related protein Rab-18A-like	mRNA	2.74	1.46	6.58e-09	7.93e-08	1.17	3.19
LOC5568939	uncharacterized LOC5568939	mRNA	2.73	1.45	4.72e-12	7.84e-11	1.49	4.06667
LOC5579927	cytochrome P450 9f2	mRNA	2.72	1.45	0.000391	0.0021	0.36	0.973333
LOC5573328	dual specificity protein phosphatase 10	mRNA	2.71	1.44	0	0	119.73	323.31
LOC5568308	N-alpha-acetyltransferase daf-31	mRNA	2.7	1.43	5.26e-05	0.00034	2.63	6.99
LOC5576043	presequence protease, mitochondrial	mRNA	2.7	1.43	0	0	4.63	12.5
LOC5570663	calcyphosin-like protein	mRNA	2.67	1.42	0	0	8.81	23.5433
LOC5578266	transcription factor AP-1	mRNA	2.67	1.42	0	0	27.61	73.6567
LOC5565836	translation initiation factor IF-2	mRNA	2.67	1.42	0	0	10.76	28.77
LOC5569048	lipopolysaccharide-induced tumor necrosis factor-alpha factor homolog	mRNA	2.66	1.41	0	0	3.38	9.01667
LOC5574555	probable small nuclear ribonucleoprotein E	mRNA	2.65	1.41	1.31e-06	1.13e-05	0.47	1.26333
LOC5566804	caltractin	mRNA	2.65	1.41	8.21e-07	7.33e-06	1.04	2.63667
LOC5571267	OCIA domain-containing protein 1	mRNA	2.65	1.4	1.41e-10	2.02e-09	0.99	2.64667
LOC5566567	A disintegrin and metalloproteinase with thrombospondin motifs 12	mRNA	2.64	1.4	0	0	5.2	13.73
LOC5567160	programmed cell death protein 6	mRNA	2.64	1.4	0	0	7.63	20.2
LOC5572340	CCAAT/enhancer-binding protein gamma	mRNA	2.63	1.39	0.000179	0.00104	0.46	1.18333
LOC5566992	protein yellow	mRNA	2.63	1.39	0	0	8.46	22.2
LOC110676953	uncharacterized LOC110676953	mRNA	2.62	1.39	0.000151	0.000888	0.4	1.07333
LOC5564242	uncharacterized LOC5564242	mRNA	2.62	1.39	1.39e-14	3.02e-13	2.14	5.58667
LOC5571097	uncharacterized LOC5571097	mRNA	2.61	1.39	0	0	4.88	12.76
LOC5573595	ero1-like protein	mRNA	2.59	1.38	9.55e-15	2.12e-13	2.03	5.25333
LOC5565773	putative beta-carotene-binding protein	mRNA	2.59	1.37	0.000843	0.00422	0.39	1.02667
LOC5565340	uncharacterized LOC5565340	mRNA	2.59	1.37	6.03e-14	1.21e-12	2.6	6.72667
LOC5576051	facilitated trehalose transporter Tret1-2 homolog	mRNA	2.59	1.37	2.56e-14	5.4e-13	2.67	6.92667
LOC5566471	annexin B10	mRNA	2.59	1.37	0	0	10.51	27.27
LOC110675184	neurogenic protein big brain-like	mRNA	2.59	1.37	0	0	8.93	23.22
LOC5563641	uncharacterized LOC5563641	mRNA	2.58	1.37	2.19e-06	1.82e-05	0.67	1.72
LOC5577713	protein lethal(2)essential for life	mRNA	2.58	1.37	0	0	5.28	13.66
LOC5576908	uncharacterized LOC5576908	mRNA	2.58	1.36	6.92e-11	1.02e-09	1.76	4.54333
LOC110678719	uncharacterized LOC110678719	mRNA	2.57	1.36	0.00763	0.03	0.26	0.66
LOC5567216	SOX domain-containing protein dichaete	mRNA	2.57	1.36	0.00752	0.03	0.22	0.566667
LOC5573535	valacyclovir hydrolase	mRNA	2.57	1.36	0.001	0.00492	0.3	0.77
LOC5565372	enoyl-CoA delta isomerase 1, mitochondrial	mRNA	2.57	1.36	7.51e-05	0.000472	0.35	0.9
LOC5577552	acidic endochitinase SP2	mRNA	2.57	1.36	2.97e-12	5.09e-11	1.09	2.79667
LOC110675610	uncharacterized LOC110675610	mRNA	2.56	1.36	0	0	12.86	32.9867
LOC5571528	cytochrome P450 6a14	mRNA	2.55	1.35	1.69e-06	1.44e-05	0.83	2.13
LOC5571402	rRNA methyltransferase 3, mitochondrial	mRNA	2.54	1.34	0.00503	0.02	0.2	0.51
LOC5564052	uncharacterized LOC5564052	mRNA	2.53	1.34	0.01	0.04	0.24	0.643333
LOC5567155	splicing factor 3B subunit 6-like protein	mRNA	2.53	1.34	0.00967	0.04	0.22	0.56
LOC110676304	39S ribosomal protein L16, mitochondrial	mRNA	2.53	1.34	0.000131	0.000785	0.4	1.02667
LOC5580008	cathepsin B-like cysteine proteinase 3	mRNA	2.53	1.34	3.69e-06	2.95e-05	0.64	1.62333
LOC5577244	39S ribosomal protein L21, mitochondrial	mRNA	2.53	1.34	3.46e-06	2.78e-05	0.67	1.70667
LOC5569122	soma ferritin	mRNA	2.52	1.34	0	0	7.32	18.4867
LOC5572890	small integral membrane protein 14	mRNA	2.5	1.32	0.01	0.05	0.2	0.53
LOC5571308	uncharacterized LOC5571308	mRNA	2.5	1.32	2.61e-07	2.51e-06	0.81	2.00333
LOC5565452	MAPK regulated corepressor interacting protein 2	mRNA	2.5	1.32	0	0	6.3	15.72
LOC5577186	uncharacterized protein YJR142W	mRNA	2.49	1.32	0	0	3.89	9.72667
LOC5579805	calpain-A	mRNA	2.49	1.31	2e-15	4.73e-14	2.81	7.00333
LOC5564845	geranylgeranyl transferase type-2 subunit alpha	mRNA	2.48	1.31	1.09e-08	1.28e-07	1.72	4.27333
LOC5570684	zinc finger protein 624	mRNA	2.47	1.31	0.0043	0.02	0.22	0.54
LOC5566125	UPF0553 protein C9orf64	mRNA	2.47	1.31	2.78e-05	0.000192	0.59	1.48333
LOC110678934	CENPB DNA-binding domain-containing protein 1-like	mRNA	2.47	1.3	0.00806	0.03	0.19	0.493333
LOC5566470	annexin B10	mRNA	2.47	1.3	0	0	12.86	31.8033
LOC5574270	integrin alpha-PS3	mRNA	2.46	1.3	0	0	32.9	80.8567
LOC5575450	60S ribosomal protein L36	mRNA	2.46	1.3	0	0	24.08	59.0167
LOC5569563	nucleoside diphosphate-linked moiety X motif 8	mRNA	2.45	1.29	0.00163	0.00762	0.27	0.653333
LOC5564073	zinc finger protein 2	mRNA	2.45	1.29	0	0	4.78	11.7233
LOC5574463	polycomb group protein Psc	mRNA	2.45	1.29	0	0	13.47	32.95
LOC5576215	40S ribosomal protein S26	mRNA	2.45	1.29	0	0	30.73	75.5
LOC5579101	uncharacterized LOC5579101	mRNA	2.45	1.29	0	0	11.06	27.0433
LOC5569601	mediator of RNA polymerase II transcription subunit 20	mRNA	2.44	1.29	0.00621	0.02	0.19	0.47
LOC5568476	growth arrest and DNA damage-inducible protein GADD45 alpha	mRNA	2.44	1.29	9.16e-10	1.22e-08	1.22	3.02
LOC5566468	annexin B10	mRNA	2.44	1.29	0	0	14.62	35.6633
LOC110675919	28S ribosomal protein S17, mitochondrial	mRNA	2.44	1.28	0.00186	0.00856	0.23	0.56
LOC5577531	uncharacterized LOC5577531	mRNA	2.43	1.28	0.00731	0.03	0.25	0.6
LOC5579886	cyclin-dependent kinase 7	mRNA	2.43	1.28	5.19e-05	0.000337	0.4	0.966667
LOC5571214	uncharacterized LOC5571214	mRNA	2.42	1.28	0.00142	0.00677	0.3	0.743333
LOC5571240	trithorax group protein osa	mRNA	2.42	1.28	1.69e-09	2.17e-08	1.64	3.98
LOC5567091	charged multivesicular body protein 5	mRNA	2.42	1.28	3.27e-11	4.96e-10	1.98	4.82667
LOC5571414	actin-related protein 2	mRNA	2.42	1.27	0	0	4.35	10.54
LOC5564185	uncharacterized LOC5564185	mRNA	2.41	1.27	0	0	17.25	41.4333
LOC5572285	bax inhibitor 1	mRNA	2.4	1.27	0	0	8.2	19.7367
LOC5564196	caspase	mRNA	2.4	1.27	0	0	29.2	70.2967
LOC5571942	nuclear pore complex protein Nup98-Nup96	mRNA	2.39	1.26	0.00591	0.02	0.35	0.86
LOC5564609	AN1-type zinc finger protein 2A	mRNA	2.39	1.26	2.82e-07	2.69e-06	0.93	2.22667
LOC5568225	probable DNA replication complex GINS protein PSF2	mRNA	2.38	1.25	0.00938	0.04	0.18	0.43
LOC110675150	ornithine decarboxylase antizyme-like	mRNA	2.38	1.25	0	0	16.07	38.3067
LOC5568090	ubiquitin-60S ribosomal protein L40	mRNA	2.38	1.25	0	0	36.35	86.64
LOC5575405	uncharacterized LOC5575405	mRNA	2.38	1.25	0	0	17.22	40.94
LOC5565384	PIH1 domain-containing protein 1	mRNA	2.37	1.25	0.01	0.05	0.18	0.426667
LOC5572053	NTF2-related export protein	mRNA	2.37	1.25	4.87e-06	3.79e-05	0.58	1.37333
LOC5568687	protein lozenge	mRNA	2.37	1.25	0	0	10.57	25.0833
LOC5567342	EF-hand domain-containing protein D2 homolog	mRNA	2.37	1.24	0	0	45.55	107.893
LOC5575100	39S ribosomal protein L41, mitochondrial	mRNA	2.36	1.24	0.00544	0.02	0.23	0.536667
LOC5577717	protein lethal(2)essential for life	mRNA	2.36	1.24	9.07e-09	1.07e-07	1.23	2.90667
LOC5573310	ADP-ribosylation factor-related protein 1	mRNA	2.35	1.23	0.01	0.05	0.23	0.53
LOC5564077	xenotropic and polytropic retrovirus receptor 1	mRNA	2.35	1.23	0.00667	0.03	0.4	0.933333
LOC5572513	uncharacterized LOC5572513	mRNA	2.34	1.23	0.01	0.04	0.28	0.656667
LOC5573292	charged multivesicular body protein 6	mRNA	2.34	1.23	0.000244	0.00137	0.52	1.22667
LOC110675609	uncharacterized LOC110675609	mRNA	2.34	1.23	0	0	3.21	7.55667
LOC5569487	uncharacterized LOC5569487	mRNA	2.33	1.22	8.53e-14	1.7e-12	4.44	10.3133
LOC110677665	uncharacterized LOC110677665	mRNA	2.33	1.22	0	0	73.26	170.583
LOC5567410	shootin-1	mRNA	2.33	1.22	0	0	17.81	41.4433
LOC5579047	hexamerin-1.1	mRNA	2.32	1.22	0.01	0.05	0.33	0.763333
LOC5569920	cytochrome P450 4c3	mRNA	2.32	1.22	4.32e-09	5.31e-08	2.02	4.70333
LOC5578298	N-chimaerin	mRNA	2.32	1.21	0.000594	0.00308	0.33	0.756667
LOC5567697	sugar transporter SWEET1	mRNA	2.31	1.21	0.01	0.04	0.2	0.46
LOC5573938	putative oligosaccharyltransferase complex subunit CG9662	mRNA	2.31	1.21	0.00743	0.03	0.24	0.556667
LOC5577105	protein seele	mRNA	2.31	1.21	1.94e-06	1.64e-05	0.87	2.02
LOC5575611	protein hairy	mRNA	2.31	1.21	1.65e-08	1.88e-07	1.86	4.29333
LOC110677925	histone H4	mRNA	2.3	1.2	1.76e-08	2.01e-07	13.53	30.2867
LOC5564245	uncharacterized LOC5564245	mRNA	2.3	1.2	0	0	12.43	28.62
LOC5565303	phosphatidylcholine:ceramide cholinephosphotransferase 1	mRNA	2.3	1.2	0	0	120.36	276.343
LOC5579227	thioredoxin domain-containing protein 17	mRNA	2.3	1.2	0	0	9.38	21.59
LOC5567588	CDC42 small effector protein homolog	mRNA	2.3	1.2	0	0	9.95	22.96
LOC110678125	histone H1B-like	mRNA	2.3	1.2	0	0	4.85	11.1833
LOC5568078	ATP synthase subunit g, mitochondrial	mRNA	2.29	1.2	0.0079	0.03	0.25	0.57
LOC5568069	DNA-binding protein D-ETS-6	mRNA	2.29	1.2	0	0	40.36	92.6133
LOC110679374	uncharacterized LOC110679374	mRNA	2.29	1.2	0	0	77.21	177.153
LOC5569772	beta-1,4-galactosyltransferase 7	mRNA	2.29	1.19	1.01e-09	1.33e-08	1.51	3.43
LOC5570147	mitochondrial import inner membrane translocase subunit Tim13	mRNA	2.28	1.19	8e-06	6.05e-05	0.72	1.65333
LOC5564267	uncharacterized LOC5564267	mRNA	2.28	1.19	2.72e-08	3.01e-07	1.36	3.1
LOC5568708	NADH dehydrogenase [ubiquinone] 1 beta subcomplex subunit 3	mRNA	2.28	1.19	1.22e-09	1.6e-08	1.49	3.42667
LOC5576289	organic cation transporter protein	mRNA	2.28	1.19	0	0	11.01	25.13
LOC5573844	protein rolling stone	mRNA	2.28	1.19	0	0	13.4	30.61
LOC5567789	single-stranded DNA-binding protein, mitochondrial	mRNA	2.27	1.18	3.73e-09	4.62e-08	1.33	3.03
LOC5566110	uncharacterized serine-rich protein C215.13	mRNA	2.27	1.18	1.87e-10	2.65e-09	1.63	3.7
LOC110676329	NTF2-related export protein-like	mRNA	2.26	1.18	0.00999	0.04	0.19	0.426667
LOC5567433	protein FAM8A1	mRNA	2.26	1.18	1.58e-07	1.58e-06	1.19	2.72333
LOC5577451	UPF0568 protein C14orf166	mRNA	2.26	1.17	2.14e-07	2.09e-06	1.67	3.82333
LOC5576426	general transcription factor IIH subunit 3	mRNA	2.25	1.17	0.000385	0.00208	0.43	0.996667
LOC5572494	pyrroline-5-carboxylate reductase 1, mitochondrial	mRNA	2.25	1.17	0.000164	0.000959	0.59	1.31667
LOC5577582	cysteine proteinase inhibitor 1	mRNA	2.25	1.17	2.03e-05	0.000143	0.85	1.92
LOC5579391	brain protein I3	mRNA	2.25	1.17	1.33e-09	1.73e-08	2.41	5.43
LOC5565753	uncharacterized LOC5565753	mRNA	2.25	1.17	0	0	6.9	15.6033
LOC5568890	proton-coupled amino acid transporter-like protein pathetic	mRNA	2.25	1.17	0	0	47.68	107.413
LOC5574667	annexin B90	mRNA	2.24	1.17	0	0	32.8	73.5667
LOC5566123	laminin subunit gamma-1	mRNA	2.24	1.16	0	0	22.2	49.7133
LOC5571141	cytochrome P450 9f2	mRNA	2.24	1.16	0	0	8.69	19.5167
LOC5570854	eRF1 methyltransferase catalytic subunit MTQ2	mRNA	2.23	1.16	0.000182	0.00105	0.52	1.16667
LOC5569574	myeloid differentiation primary response protein MyD88	mRNA	2.23	1.16	0.000111	0.000673	0.63	1.41
LOC5572008	uncharacterized LOC5572008	mRNA	2.23	1.16	1.18e-11	1.88e-10	2.36	5.28333
LOC5569725	translation initiation factor IF-3	mRNA	2.23	1.15	2.84e-07	2.71e-06	1.03	2.32667
LOC5572227	uncharacterized LOC5572227	mRNA	2.22	1.15	0.01	0.04	0.24	0.543333
LOC5574772	histone H3.3	mRNA	2.22	1.15	0.00712	0.03	0.34	0.753333
LOC5566885	beta carbonic anhydrase 1	mRNA	2.22	1.15	6.74e-05	0.000427	0.84	1.84667
LOC5576748	dihydroxyacetone phosphate acyltransferase	mRNA	2.21	1.15	0	0	9.67	21.42
LOC5572539	protein I'm not dead yet	mRNA	2.21	1.14	0.00112	0.00543	0.4	0.9
LOC110675157	serine	mRNA	2.21	1.14	2.7e-07	2.59e-06	1.68	3.70333
LOC5577915	tRNA-splicing ligase RtcB homolog	mRNA	2.21	1.14	6.55e-15	1.48e-13	3.42	7.61
LOC5579114	dihydroceramide fatty acyl 2-hydroxylase FAH2	mRNA	2.2	1.14	0.01	0.04	0.35	0.793333
LOC5571539	cytochrome P450 6a8	mRNA	2.2	1.14	0.000241	0.00136	0.59	1.29667
LOC5574345	vacuolar protein sorting-associated protein 28 homolog	mRNA	2.2	1.14	6.96e-08	7.33e-07	1.61	3.55
LOC5578379	regucalcin	mRNA	2.2	1.14	0	0	17.68	38.88
LOC5567808	NEDD4 family-interacting protein 1	mRNA	2.2	1.14	0	0	6.01	13.2233
LOC5571121	ice-structuring glycoprotein	mRNA	2.2	1.14	0	0	4.88	10.77
LOC5569074	probable NADH dehydrogenase [ubiquinone] iron-sulfur protein 6, mitochondrial	mRNA	2.19	1.13	3.95e-06	3.14e-05	0.9	1.97333
LOC5569673	COP9 signalosome complex subunit 8	mRNA	2.19	1.13	1.12e-08	1.31e-07	1.73	3.79333
LOC5576842	RPII140-upstream gene protein	mRNA	2.19	1.13	2.11e-09	2.69e-08	1.92	4.20333
LOC5571854	protein l(2)37Cc	mRNA	2.19	1.13	0	0	13.29	29.2033
LOC5574022	mediator of RNA polymerase II transcription subunit 8	mRNA	2.18	1.12	0.000418	0.00223	0.51	1.12667
LOC5578932	transcription elongation factor 1 homolog	mRNA	2.17	1.12	0.00279	0.01	0.39	0.856667
LOC5568961	thioredoxin domain-containing protein 15	mRNA	2.17	1.12	0.00026	0.00146	0.65	1.42333
LOC5574741	5-demethoxyubiquinone hydroxylase, mitochondrial	mRNA	2.17	1.12	4.32e-05	0.000287	0.78	1.69333
LOC5564468	uncharacterized LOC5564468	mRNA	2.17	1.12	2.13e-05	0.00015	1.11	2.43333
LOC5572399	uncharacterized LOC5572399	mRNA	2.17	1.12	1.21e-09	1.59e-08	2.18	4.72333
LOC5569897	Golgi reassembly-stacking protein 2	mRNA	2.17	1.12	7.77e-16	1.91e-14	3.13	6.80667
LOC5577227	B-cell receptor-associated protein 31	mRNA	2.17	1.12	0	0	7.9	17.1667
LOC5566296	snurportin-1	mRNA	2.17	1.11	0.00415	0.02	0.34	0.736667
LOC5572921	conserved oligomeric Golgi complex subunit 4	mRNA	2.16	1.11	4.22e-08	4.57e-07	1.87	4.05333
LOC5564286	activating signal cointegrator 1	mRNA	2.16	1.11	1.39e-08	1.6e-07	1.76	3.81
LOC5568080	protein HIRA homolog	mRNA	2.16	1.11	0	0	30.88	66.77
LOC5569968	protein scylla	mRNA	2.16	1.11	0	0	101.96	220.793
LOC5564532	mediator of RNA polymerase II transcription subunit 10	mRNA	2.15	1.11	2.96e-05	0.000203	0.68	1.44667
LOC5565608	dolichol-phosphate mannosyltransferase subunit 3	mRNA	2.15	1.1	0.000214	0.00122	0.54	1.15667
LOC5575706	L-lactate dehydrogenase	mRNA	2.15	1.1	0	0	29.75	63.88
LOC5577096	MRG/MORF4L-binding protein	mRNA	2.14	1.1	0.00216	0.00975	0.45	0.96
LOC5567812	transmembrane protein 43 homolog	mRNA	2.14	1.1	6.29e-07	5.69e-06	1.08	2.30667
LOC5564890	actin-related protein 2	mRNA	2.14	1.1	1.19e-14	2.61e-13	3.59	7.71667
LOC5573413	40S ribosomal protein S10b	mRNA	2.14	1.1	0	0	26.64	57.0367
LOC110674834	nuclear transcription factor Y subunit gamma	mRNA	2.13	1.09	0.01	0.04	0.33	0.696667
LOC5575248	ARL14 effector protein	mRNA	2.13	1.09	0.00528	0.02	0.33	0.72
LOC5576658	probable ribosome biogenesis protein RLP24	mRNA	2.13	1.09	0	0	6.52	13.9367
LOC5568817	mRNA-decapping enzyme 1A	mRNA	2.12	1.09	9.99e-16	2.42e-14	3.53	7.45333
LOC5580029	uncharacterized LOC5580029	mRNA	2.12	1.08	3.24e-05	0.000219	0.85	1.79
LOC5570809	28S ribosomal protein S2, mitochondrial	mRNA	2.12	1.08	1.04e-06	9.12e-06	1.07	2.27333
LOC5569898	NADH dehydrogenase [ubiquinone] 1 beta subcomplex subunit 11, mitochondrial	mRNA	2.12	1.08	3.9e-08	4.25e-07	1.16	2.48333
LOC5569684	cytochrome P450 4d14	mRNA	2.12	1.08	0	0	8.47	17.95
LOC5579851	sortilin-related receptor	mRNA	2.12	1.08	0	0	93.46	197.743
LOC5566701	uncharacterized LOC5566701	mRNA	2.12	1.08	0	0	12.24	25.9467
LOC5575105	40S ribosomal protein S15	mRNA	2.11	1.08	0	0	39.82	83.8033
LOC5570772	actin-binding Rho-activating protein	mRNA	2.11	1.08	0	0	10.58	22.2867
LOC5568951	BET1 homolog	mRNA	2.1	1.07	0.00702	0.03	0.37	0.786667
LOC5571924	nucleoporin Nup37	mRNA	2.1	1.07	0.00419	0.02	0.31	0.653333
LOC5577616	proteasome assembly chaperone 4	mRNA	2.1	1.07	0.000254	0.00142	0.74	1.58
LOC5577678	calcyclin-binding protein	mRNA	2.1	1.07	4.57e-09	5.6e-08	2.32	4.89667
LOC5576572	myosin-IA	mRNA	2.1	1.07	0	0	46.02	96.61
LOC5570584	NTF2-related export protein	mRNA	2.09	1.07	1.72e-05	0.000123	1.01	2.11667
LOC5575831	aminopeptidase N	mRNA	2.09	1.07	0	0	155.33	325.083
LOC5576587	nuclear nucleic acid-binding protein C1D	mRNA	2.09	1.06	5.07e-05	0.000331	0.81	1.69667
LOC5566609	ubiquitin carboxyl-terminal hydrolase calypso	mRNA	2.09	1.06	2.42e-05	0.000168	0.75	1.57667
LOC23687710	translation machinery-associated protein 7 homolog	mRNA	2.09	1.06	1.76e-05	0.000125	1.01	2.11
LOC5577664	probable palmitoyltransferase ZDHHC16	mRNA	2.09	1.06	4.53e-06	3.55e-05	1.06	2.20667
LOC5571808	uncharacterized LOC5571808	mRNA	2.09	1.06	1.46e-07	1.47e-06	2.34	4.89
LOC5568491	uncharacterized LOC5568491	mRNA	2.09	1.06	0	0	6.3	13.17
LOC23687643	protein BCCIP homolog	mRNA	2.08	1.06	0.000207	0.00119	0.52	1.09
LOC5569759	dynein heavy chain 2, axonemal	mRNA	2.08	1.06	2.31e-06	1.91e-05	1.34	2.80333
LOC23687501	cytochrome c oxidase copper chaperone	mRNA	2.08	1.05	2.05e-06	1.72e-05	1.16	2.41667
LOC5571997	uncharacterized LOC5571997	mRNA	2.07	1.05	0.01	0.05	0.33	0.706667
LOC5572879	DNA methyltransferase 1-associated protein 1	mRNA	2.07	1.05	9.41e-06	7.02e-05	0.75	1.56
LOC5563941	uncharacterized LOC5563941	mRNA	2.07	1.05	9.31e-06	6.96e-05	1.3	2.66333
LOC23687404	glyceraldehyde-3-phosphate dehydrogenase 1	mRNA	2.07	1.05	0	0	80.3	166.077
LOC110678895	zinc finger CCHC domain-containing protein 10	mRNA	2.06	1.04	0.02	0.05	0.25	0.52
LOC5574239	microfibril-associated glycoprotein 4	mRNA	2.06	1.04	0.000271	0.00151	0.56	1.16667
LOC5579282	uncharacterized LOC5579282	mRNA	2.06	1.04	0.000199	0.00114	0.68	1.41
LOC5564671	proteasome maturation protein	mRNA	2.06	1.04	4.3e-07	4e-06	1.63	3.38667
LOC5569443	uncharacterized peptidase C1-like protein F26E4.3	mRNA	2.06	1.04	0	0	168.69	347.877
LOC5579183	uncharacterized LOC5579183	mRNA	2.06	1.04	0	0	32.87	67.7
LOC5563701	fasciclin-3	mRNA	2.06	1.04	0	0	66.9	137.79
LOC5569628	protein artichoke	mRNA	2.05	1.04	0.01	0.04	0.57	1.15667
LOC110678160	putative uncharacterized protein DDB_G0271606	mRNA	2.05	1.04	0.00803	0.03	0.46	0.96
LOC5577637	low molecular weight phosphotyrosine protein phosphatase 1	mRNA	2.05	1.04	6.13e-07	5.56e-06	1.83	3.77
LOC5569575	serine protease inhibitor 42Dd	mRNA	2.05	1.04	0	0	18.42	37.89
LOC5576934	vesicle-trafficking protein SEC22b-B	mRNA	2.05	1.04	0	0	14.38	29.56
LOC5572082	glutamine--fructose-6-phosphate aminotransferase [isomerizing] 2	mRNA	2.05	1.04	0	0	7.77	16
LOC5574138	vacuolar protein sorting-associated protein 37B	mRNA	2.05	1.03	3.39e-07	3.2e-06	1.62	3.3
LOC110680270	putative protein TPRXL	mRNA	2.05	1.03	1.08e-14	2.38e-13	5.83	11.9733
LOC5568260	60S ribosomal protein L31	mRNA	2.05	1.03	0	0	14.52	29.79
LOC5573549	coiled-coil domain-containing protein 25	mRNA	2.04	1.03	0.00331	0.01	0.54	1.10667
LOC5574969	zinc finger and BTB domain-containing protein 49	mRNA	2.04	1.03	0	0	21.66	44.26
LOC5568166	Krueppel-like factor 3	mRNA	2.04	1.03	0	0	23.12	47.3
LOC5571643	ankyrin repeat domain-containing protein 49	mRNA	2.03	1.02	0.00342	0.01	0.43	0.88
LOC5576039	peflin	mRNA	2.03	1.02	8.36e-07	7.46e-06	2.98	6.03667
LOC5571166	dnaJ homolog subfamily C member 11	mRNA	2.03	1.02	5.69e-09	6.9e-08	2.98	6.02333
LOC5572684	uncharacterized LOC5572684	mRNA	2.03	1.02	2.44e-09	3.09e-08	2.25	4.55333
LOC5576470	arf-GAP with coiled-coil, ANK repeat and PH domain-containing protein 1	mRNA	2.03	1.02	0	0	19.02	38.62
LOC5575894	zinc finger protein 836	mRNA	2.03	1.02	0	0	6.19	12.5233
LOC5574692	uncharacterized LOC5574692	mRNA	2.02	1.02	0	0	12.28	24.9
LOC5579919	60S ribosomal protein L18a	mRNA	2.02	1.02	0	0	36.8	74.5
LOC5572124	uncharacterized LOC5572124	mRNA	2.02	1.01	0.01	0.05	0.33	0.683333
LOC5566419	protein PAT1 homolog 1	mRNA	2.02	1.01	0.000772	0.0039	1.28	2.58333
LOC5574525	max-like protein X	mRNA	2.02	1.01	1.11e-06	9.67e-06	1.99	4.04667
LOC5579115	uncharacterized LOC5579115	mRNA	2.02	1.01	3.36e-07	3.17e-06	1.94	3.93333
LOC5576894	uncharacterized LOC5576894	mRNA	2.02	1.01	0	0	58.91	119.023
LOC5569518	lipoma-preferred partner homolog	mRNA	2.02	1.01	0	0	9.67	19.5
LOC5568299	protein TSSC1	mRNA	2.01	1.01	0.01	0.04	0.41	0.813333
LOC110677924	histone H3	mRNA	2.01	1.01	0.00148	0.00703	1.1	2.2
LOC5577709	protein lethal(2)essential for life	mRNA	2.01	1.01	3.77e-06	3e-05	1.24	2.49333
LOC5577011	28S ribosomal protein S24, mitochondrial	mRNA	2.01	1.01	2.64e-06	2.17e-05	1.04	2.1
LOC5577757	angiopoietin-related protein 6	mRNA	2.01	1.01	4.64e-09	5.67e-08	3.25	6.5
LOC5572271	E3 ubiquitin-protein ligase LRSAM1	mRNA	2.01	1.01	1.2e-09	1.58e-08	2.88	5.77333
LOC5576865	tubulin gamma-1 chain	mRNA	2.01	1.01	7.89e-11	1.16e-09	2.13	4.31333
LOC5571408	WASH complex subunit 5	mRNA	2.01	1.01	9.11e-14	1.81e-12	3.61	7.24333
LOC5572848	putative uncharacterized protein DDB_G0277255	mRNA	2.01	1.01	0	0	10.03	20.0967
LOC5564117	peroxiredoxin 1	mRNA	2.01	1.01	0	0	32.43	65.2167
LOC5575321	WW domain-binding protein 2	mRNA	2.01	1	0	0	5.92	11.8833
LOC5579062	guanine nucleotide-binding protein subunit beta-1	mRNA	2	1	0.01	0.04	0.48	0.953333
LOC5578101	signal peptidase complex subunit 2	mRNA	2	1	1.62e-06	1.38e-05	1.86	3.69
LOC5577023	coiled-coil-helix-coiled-coil-helix domain-containing protein 10, mitochondrial	mRNA	2	1	1.11e-16	2.93e-15	6.44	12.92
LOC5567848	60S ribosomal protein L8	mRNA	2	1	0	0	61.9	124.04
LOC5567999	serine	mRNA	2	1	0	0	9.28	18.61
LOC5577047	uncharacterized LOC5577047	mRNA	-2	-1	0.00335	0.01	1.08	0.543333
LOC5571115	putative odorant receptor 83c	mRNA	-2	-1	7.41e-06	5.63e-05	2.93	1.45667
LOC5577772	extensin	mRNA	-2	-1	6.04e-06	4.64e-05	2.19	1.09
LOC5568358	glutathione S-transferase D7	mRNA	-2	-1	1.15e-06	9.99e-06	2.84	1.41667
LOC5580182	prion-like-(Q/N-rich) domain-bearing protein 25	mRNA	-2	-1	4.88e-15	1.12e-13	9.16	4.56333
LOC110674284	putative uncharacterized protein DDB_G0288973	mRNA	-2	-1	3.33e-16	8.45e-15	11.47	5.71667
LOC5578987	transcription factor grauzone	mRNA	-2	-1	0	0	14.86	7.39333
LOC110678979	uncharacterized LOC110678979	mRNA	-2.01	-1.01	0.000797	0.00401	1.05	0.523333
LOC110674063	protein glass	mRNA	-2.01	-1.01	6.1e-05	0.00039	1.4	0.693333
LOC110678279	uncharacterized LOC110678279	mRNA	-2.02	-1.01	0.000198	0.00114	1.26	0.623333
LOC5570126	protein mab-21	mRNA	-2.02	-1.01	0.00018	0.00105	1.41	0.696667
LOC5580161	28S ribosomal protein S9, mitochondrial	mRNA	-2.02	-1.01	0	0	34.28	16.9767
LOC5576943	sorbin and SH3 domain-containing protein 17	mRNA	-2.02	-1.02	0	0	19.52	9.63
LOC110677799	histone H2A	mRNA	-2.03	-1.02	0.01	0.04	0.65	0.313333
LOC5568235	uncharacterized LOC5568235	mRNA	-2.03	-1.02	0.0026	0.01	1	0.486667
LOC5572540	uncharacterized LOC5572540	mRNA	-2.03	-1.02	0.000773	0.0039	1.52	0.75
LOC110678702	uncharacterized LOC110678702	mRNA	-2.03	-1.02	4.03e-12	6.76e-11	7.12	3.5
LOC5574486	gustatory and odorant receptor 22	mRNA	-2.04	-1.03	0.0092	0.03	0.86	0.42
LOC5569806	uncharacterized LOC5569806	mRNA	-2.04	-1.03	0.00531	0.02	0.81	0.386667
LOC5563616	serine protease easter (CLIPB34)	mRNA	-2.04	-1.03	5.26e-05	0.00034	1.57	0.773333
LOC5569243	homeobox protein araucan	mRNA	-2.04	-1.03	6.72e-08	7.08e-07	4.14	2.01333
LOC5573724	G1/S-specific cyclin-D2	mRNA	-2.04	-1.03	0	0	165.18	81.0333
LOC5572370	nitric oxide synthase	mRNA	-2.04	-1.03	0	0	15.86	7.76667
LOC5566172	pseudouridine-5'-phosphate glycosidase	mRNA	-2.05	-1.03	2.47e-12	4.26e-11	4.97	2.42
LOC5574096	purine nucleoside phosphorylase	mRNA	-2.05	-1.03	0	0	14.62	7.15
LOC5571696	putative mediator of RNA polymerase II transcription subunit 12	mRNA	-2.05	-1.03	0	0	32.35	15.8
LOC110679832	uncharacterized LOC110679832	mRNA	-2.05	-1.04	0.00411	0.02	0.95	0.47
LOC110676129	uncharacterized LOC110676129	mRNA	-2.06	-1.04	0.01	0.05	0.5	0.24
LOC5575327	serine protease 55	mRNA	-2.06	-1.04	0.02	0.05	0.62	0.29
LOC5568282	protein hedgehog	mRNA	-2.06	-1.04	0	0	11.24	5.45
LOC110679221	uncharacterized LOC110679221	mRNA	-2.06	-1.04	0	0	41.95	20.34
LOC110677827	glycine-rich cell wall structural protein 1.8-like	mRNA	-2.06	-1.04	0	0	35	16.95
LOC5580037	uncharacterized LOC5580037	mRNA	-2.07	-1.05	0.00256	0.01	0.85	0.41
LOC5565838	uncharacterized LOC5565838	mRNA	-2.07	-1.05	0	0	51.78	25.01
LOC5565862	transient receptor potential-gamma protein	mRNA	-2.07	-1.05	0	0	14.72	7.08
LOC5567138	diuretic hormone receptor	mRNA	-2.08	-1.05	0	0	13.69	6.58
LOC5575738	AF4/FMR2 family member 4	mRNA	-2.08	-1.06	0.00034	0.00186	1.5	0.716667
LOC5572571	DNA polymerase alpha subunit B	mRNA	-2.08	-1.06	0	0	57.31	27.51
LOC5575506	monocarboxylate transporter 8	mRNA	-2.09	-1.06	0	0	88.51	42.3367
LOC5570969	uncharacterized LOC5570969	mRNA	-2.09	-1.07	1.2e-12	2.16e-11	4.75	2.26
LOC5565097	contactin-associated protein-like 4	mRNA	-2.09	-1.07	0	0	44.42	21.19
LOC5566870	spermatogenesis-associated protein 5-like protein 1	mRNA	-2.1	-1.07	3.32e-05	0.000225	1.23	0.583333
LOC5564419	T-box protein H15	mRNA	-2.1	-1.07	3.71e-07	3.47e-06	3.2	1.52333
LOC5567028	protein artichoke	mRNA	-2.1	-1.07	1.71e-07	1.71e-06	2.67	1.27667
LOC5569242	synaptic vesicle glycoprotein 2A	mRNA	-2.1	-1.07	0	0	9.85	4.68333
LOC5578653	sodium-independent sulfate anion transporter	mRNA	-2.11	-1.07	0.000208	0.00119	1.42	0.673333
LOC5563614	transmembrane protease serine 9	mRNA	-2.11	-1.07	0.000136	0.000811	1.45	0.69
LOC5567122	glutamate receptor 2	mRNA	-2.12	-1.08	0.002	0.00911	0.93	0.436667
LOC110674225	uncharacterized membrane protein DDB_G0293934-like	mRNA	-2.13	-1.09	0	0	12.34	5.77667
LOC5572868	A disintegrin and metalloproteinase with thrombospondin motifs 18	mRNA	-2.14	-1.1	0	0	9.34	4.37
LOC5580180	uncharacterized LOC5580180	mRNA	-2.15	-1.1	1.11e-16	2.93e-15	8.09	3.75667
LOC5567223	uncharacterized LOC5567223	mRNA	-2.16	-1.11	0.01	0.04	0.52	0.243333
LOC5564510	cytochrome b5-related protein	mRNA	-2.16	-1.11	0.000354	0.00193	1.3	0.603333
LOC5564006	HSPB1-associated protein 1	mRNA	-2.16	-1.11	3.16e-05	0.000215	1.55	0.716667
LOC5579210	protein naked cuticle homolog	mRNA	-2.16	-1.11	0	0	17.32	8.01667
LOC5578832	oxidoreductase-like domain-containing protein 1	mRNA	-2.17	-1.11	0.00167	0.00778	0.87	0.396667
LOC5579261	uncharacterized LOC5579261	mRNA	-2.18	-1.12	0	0	186.55	85.63
LOC5572700	serine	mRNA	-2.18	-1.13	0.00514	0.02	0.85	0.39
LOC5571024	uncharacterized LOC5571024	mRNA	-2.19	-1.13	0.00033	0.00181	1.08	0.493333
LOC110676513	uncharacterized LOC110676513	mRNA	-2.19	-1.13	1.38e-05	0.0001	1.98	0.9
LOC5569420	gram-negative bacteria-binding protein 1	mRNA	-2.2	-1.13	5.11e-05	0.000333	1.67	0.763333
LOC5570911	acylphosphatase-2	mRNA	-2.2	-1.14	4.83e-05	0.000317	1.76	0.803333
LOC5571291	endoribonuclease rege-1	mRNA	-2.2	-1.14	1.4e-12	2.49e-11	5.14	2.35
LOC110677678	uncharacterized LOC110677678	mRNA	-2.21	-1.14	0.00166	0.00777	0.83	0.373333
LOC110674179	uncharacterized LOC110674179	mRNA	-2.21	-1.14	3.53e-07	3.32e-06	2.27	1.02
LOC5575744	oxysterol-binding protein-related protein 2	mRNA	-2.21	-1.14	7.77e-16	1.91e-14	6.02	2.72667
LOC5575901	cytochrome P450 303a1	mRNA	-2.22	-1.15	0.00733	0.03	0.59	0.263333
LOC5580014	ski oncogene	mRNA	-2.22	-1.15	0.00524	0.02	0.72	0.323333
LOC110678899	putative nuclease HARBI1	mRNA	-2.22	-1.15	0.00176	0.00817	1.2	0.556667
LOC5564013	clumping factor B	mRNA	-2.22	-1.15	0.000512	0.00268	0.88	0.4
LOC110681510	uncharacterized LOC110681510	mRNA	-2.22	-1.15	1.59e-08	1.82e-07	2.82	1.25667
LOC5578652	putative fatty acyl-CoA reductase CG5065	mRNA	-2.23	-1.15	0.00536	0.02	0.64	0.28
LOC5565425	uncharacterized LOC5565425	mRNA	-2.23	-1.16	0.00749	0.03	0.76	0.336667
LOC5569874	zinc finger protein Xfin	mRNA	-2.23	-1.16	0.00114	0.00554	0.86	0.383333
LOC5564316	uncharacterized LOC5564316	mRNA	-2.23	-1.16	3.04e-08	3.35e-07	2.08	0.926667
LOC5570378	protein Wnt-2	mRNA	-2.23	-1.16	0	0	36.58	16.3667
LOC110676761	uncharacterized LOC110676761	mRNA	-2.24	-1.16	0.00897	0.03	0.5	0.223333
LOC5576989	augmin complex subunit dgt5	mRNA	-2.25	-1.17	0	0	6.31	2.8
LOC5564989	uncharacterized LOC5564989	mRNA	-2.26	-1.17	0	0	10.86	4.83667
LOC5571607	major facilitator superfamily domain-containing protein 8	mRNA	-2.26	-1.18	0	0	24.36	10.79
LOC110677676	uncharacterized LOC110677676	mRNA	-2.27	-1.18	0	0	8.84	3.90667
LOC5573405	uncharacterized LOC5573405	mRNA	-2.28	-1.19	1.87e-08	2.12e-07	3	1.31667
LOC5572653	protein decapentaplegic	mRNA	-2.29	-1.19	0	0	34.48	15.06
LOC5564456	dual specificity protein phosphatase 18	mRNA	-2.3	-1.2	0.01	0.04	0.65	0.28
LOC110678029	uncharacterized LOC110678029	mRNA	-2.3	-1.2	0.01	0.04	0.72	0.313333
LOC5571594	zinc finger protein 157	mRNA	-2.3	-1.2	0.00162	0.00757	0.78	0.34
LOC5579359	PAX-interacting protein 1	mRNA	-2.3	-1.2	1.53e-05	0.000111	1.57	0.683333
LOC5567691	sex peptide receptor	mRNA	-2.3	-1.2	0	0	18.15	7.90333
LOC5577891	homeobox protein slou	mRNA	-2.31	-1.21	0	0	71.81	31.1067
LOC5575312	mucin-5AC	mRNA	-2.32	-1.21	0.0053	0.02	0.64	0.273333
LOC110674712	uncharacterized LOC110674712	mRNA	-2.32	-1.21	0	0	17.98	7.72
LOC5568444	muscle LIM protein 1	mRNA	-2.32	-1.22	0.00224	0.01	0.77	0.33
LOC5577223	uncharacterized LOC5577223	mRNA	-2.34	-1.22	1.38e-09	1.79e-08	2.57	1.09333
LOC23687755	G-protein coupled receptor 39	mRNA	-2.34	-1.22	0	0	53.93	23.0633
LOC5565007	uncharacterized LOC5565007	mRNA	-2.34	-1.23	0.00787	0.03	0.51	0.213333
LOC5576125	uncharacterized LOC5576125	mRNA	-2.34	-1.23	0.00621	0.02	0.88	0.373333
LOC110676137	ERC protein 2-like	mRNA	-2.34	-1.23	0.000512	0.00268	1.39	0.593333
LOC5572170	protein obstructor-E	mRNA	-2.34	-1.23	1.11e-16	2.93e-15	5.54	2.37667
LOC5577171	uncharacterized LOC5577171	mRNA	-2.35	-1.23	0.00832	0.03	0.6	0.25
LOC5564563	protein sprouty	mRNA	-2.36	-1.24	0	0	131.02	55.5433
LOC5578490	lebercilin-like protein	mRNA	-2.36	-1.24	0	0	10.03	4.24
LOC5571158	myb-like protein AA	mRNA	-2.36	-1.24	0	0	54.54	23.08
LOC5567273	uncharacterized LOC5567273	mRNA	-2.36	-1.24	0	0	71.12	30.1533
LOC5566053	tetratricopeptide repeat protein 8	mRNA	-2.37	-1.25	0.00926	0.03	0.4	0.166667
LOC5579848	O-acyltransferase like protein	mRNA	-2.37	-1.25	8.7e-11	1.28e-09	2.99	1.26
LOC5569478	cell cycle checkpoint protein RAD17	mRNA	-2.38	-1.25	0	0	18.68	7.84667
LOC5572918	putative defense protein 1	mRNA	-2.39	-1.26	1.73e-05	0.000124	1.48	0.613333
LOC5570656	uncharacterized LOC5570656	mRNA	-2.4	-1.26	0.000212	0.00121	1.18	0.486667
LOC5572409	papilin	mRNA	-2.4	-1.26	0	0	247.98	103.227
LOC5568233	ethanolaminephosphotransferase 10	mRNA	-2.4	-1.26	0	0	33.04	13.7767
LOC110676825	uncharacterized LOC110676825	mRNA	-2.41	-1.27	0.01	0.04	0.54	0.226667
LOC5563818	caspase-8	mRNA	-2.41	-1.27	0.00568	0.02	0.49	0.2
LOC5578331	mini-chromosome maintenance complex-binding protein	mRNA	-2.42	-1.28	3.81e-09	4.71e-08	3.99	1.63
LOC110674248	uncharacterized LOC110674248	mRNA	-2.43	-1.28	0.00424	0.02	0.78	0.32
LOC5567472	uncharacterized LOC5567472	mRNA	-2.44	-1.29	0.01	0.05	0.37	0.15
LOC110678060	uncharacterized LOC110678060	mRNA	-2.44	-1.29	0.01	0.04	0.62	0.25
LOC5575262	molybdenum cofactor sulfurase 2	mRNA	-2.44	-1.29	2.68e-10	3.73e-09	5.04	2.06667
LOC5578647	kinesin-like protein CG14535	mRNA	-2.45	-1.29	0	0	144.16	58.78
LOC23687717	cytochrome P450 6a14	mRNA	-2.46	-1.3	0.000194	0.00112	0.91	0.366667
LOC5577145	X-linked retinitis pigmentosa GTPase regulator	mRNA	-2.46	-1.3	4.71e-05	0.00031	1.82	0.73
LOC5575967	aminopeptidase N	mRNA	-2.46	-1.3	2.27e-06	1.89e-05	1.5	0.61
LOC5572681	apolipophorins	mRNA	-2.47	-1.3	0.00217	0.00977	0.6	0.24
LOC23687597	FK506-binding protein 5	mRNA	-2.47	-1.3	4.61e-08	4.96e-07	2.4	0.97
LOC5566834	uncharacterized LOC5566834	mRNA	-2.47	-1.31	0	0	25.57	10.3233
LOC5573899	uncharacterized LOC5573899	mRNA	-2.48	-1.31	0.00933	0.03	0.6	0.243333
LOC110674289	inhibin beta chain-like	mRNA	-2.48	-1.31	2.95e-06	2.4e-05	1.97	0.78
LOC5579031	uncharacterized LOC5579031	mRNA	-2.49	-1.31	0.00498	0.02	0.51	0.2
LOC110674339	uncharacterized LOC110674339	mRNA	-2.49	-1.32	5.27e-06	4.08e-05	2.63	1.06333
LOC5577732	mucin-2	mRNA	-2.5	-1.32	0	0	147.56	59.0333
LOC5573640	neuropeptide F receptor	mRNA	-2.52	-1.33	0	0	14.66	5.79667
LOC5568380	frizzled-2	mRNA	-2.52	-1.33	0	0	24.58	9.75333
LOC5575535	myosin-IB	mRNA	-2.52	-1.33	0	0	63.37	25.1467
LOC5571729	sushi, von Willebrand factor type A, EGF and pentraxin domain-containing protein 1	mRNA	-2.52	-1.34	0	0	7.6	3.00667
LOC5576452	protein javelin	mRNA	-2.53	-1.34	2.63e-05	0.000182	2.64	1.03667
LOC5573455	glutathione S-transferase D7	mRNA	-2.53	-1.34	0	0	7.86	3.10333
LOC5574895	zinc finger MIZ domain-containing protein 2	mRNA	-2.56	-1.36	0	0	28.93	11.27
LOC110676989	uncharacterized LOC110676989	mRNA	-2.57	-1.36	0.000106	0.000647	0.91	0.356667
LOC110676609	pupal cuticle protein C1B-like	mRNA	-2.57	-1.36	5.22e-05	0.000339	1.15	0.443333
LOC5563806	melanization protease 1	mRNA	-2.57	-1.36	5.78e-10	7.82e-09	2.15	0.833333
LOC5568519	AF4/FMR2 family member 4	mRNA	-2.58	-1.37	0	0	49.58	19.1833
LOC5578856	leucine-rich repeat-containing G-protein coupled receptor 5	mRNA	-2.59	-1.37	0.00366	0.02	0.56	0.216667
LOC5575057	collectin-100	mRNA	-2.59	-1.37	0	0	9.25	3.56
LOC5567548	uncharacterized LOC5567548	mRNA	-2.6	-1.38	1.83e-10	2.6e-09	2.29	0.88
LOC5569805	protein takeout	mRNA	-2.62	-1.39	0.00672	0.03	0.48	0.173333
LOC5566531	zinc finger protein 236	mRNA	-2.62	-1.39	0	0	46.7	17.7833
LOC5574343	homeobox protein MSH-B	mRNA	-2.65	-1.41	5.39e-09	6.56e-08	2.11	0.793333
LOC5570464	5-hydroxytryptamine receptor	mRNA	-2.66	-1.41	0	0	11.11	4.15
LOC5563987	homeobox protein Nkx-6.1	mRNA	-2.66	-1.41	0	0	37.48	14.07
LOC5574473	protein SCAI	mRNA	-2.67	-1.42	1.33e-06	1.15e-05	1.59	0.593333
LOC5573933	uncharacterized LOC5573933	mRNA	-2.68	-1.42	0	0	5.25	1.95
LOC5574562	LIM/homeobox protein Awh	mRNA	-2.7	-1.43	0	0	43.13	15.9467
LOC5572645	protein msta	mRNA	-2.71	-1.44	0.00219	0.00988	0.66	0.243333
LOC5570377	uncharacterized LOC5570377	mRNA	-2.71	-1.44	2.17e-08	2.44e-07	1.51	0.546667
LOC5570618	broad-complex core protein isoforms 1	mRNA	-2.71	-1.44	0	0	11.86	4.36333
LOC5565219	uncharacterized LOC5565219	mRNA	-2.72	-1.44	0.000161	0.00094	1.06	0.38
LOC5570952	ubiquitin-related modifier 1 homolog	mRNA	-2.77	-1.47	0.00144	0.00686	0.68	0.236667
LOC23687880	angiotensin-converting enzyme	mRNA	-2.77	-1.47	3.42e-07	3.21e-06	1.5	0.526667
LOC5570152	putative fatty acyl-CoA reductase CG5065	mRNA	-2.79	-1.48	8.39e-09	1e-07	1.62	0.576667
LOC5575133	uncharacterized oxidoreductase YjmC	mRNA	-2.81	-1.49	0.00838	0.03	1.03	0.353333
LOC110674735	paired box protein Pax-6-like	mRNA	-2.82	-1.49	1.05e-05	7.8e-05	1.09	0.39
LOC5574367	uncharacterized LOC5574367	mRNA	-2.82	-1.5	0.00823	0.03	0.53	0.2
LOC5564917	caspase-7	mRNA	-2.84	-1.51	0.00115	0.0056	0.92	0.313333
LOC5579129	zinc finger protein 623	mRNA	-2.85	-1.51	0.00129	0.00622	0.52	0.176667
LOC5568864	allatostatin-A receptor	mRNA	-2.88	-1.53	0.00558	0.02	0.54	0.183333
LOC5577955	uncharacterized LOC5577955	mRNA	-2.9	-1.53	0.00386	0.02	0.42	0.143333
LOC5569868	P protein	mRNA	-2.91	-1.54	0	0	93.76	32.22
LOC5576485	putative ATP synthase subunit f, mitochondrial	mRNA	-2.92	-1.55	9.03e-08	9.35e-07	1.36	0.46
LOC5576481	retinol dehydrogenase 13	mRNA	-2.94	-1.56	9.14e-06	6.84e-05	1.32	0.443333
LOC110679702	uncharacterized LOC110679702	mRNA	-2.96	-1.57	0.00692	0.03	0.53	0.193333
LOC5563726	serine protease inhibitor 27A	mRNA	-2.96	-1.57	1.98e-05	0.00014	1.12	0.37
LOC5574019	tyramine beta-hydroxylase	mRNA	-3.01	-1.59	0	0	14.11	4.68333
LOC5571380	uncharacterized LOC5571380	mRNA	-3.04	-1.61	4.23e-08	4.58e-07	1.95	0.64
LOC5568592	transient receptor potential cation channel subfamily V member 5	mRNA	-3.05	-1.61	0.00728	0.03	0.41	0.133333
LOC5575800	putative glutathione-specific gamma-glutamylcyclotransferase 2	mRNA	-3.05	-1.61	0.00177	0.00819	0.52	0.166667
LOC5567519	uncharacterized LOC5567519	mRNA	-3.05	-1.61	0.000784	0.00395	0.55	0.176667
LOC5580156	neurogenic locus protein delta	mRNA	-3.05	-1.61	0	0	21.17	6.91667
LOC5566625	serine-arginine protein 55	mRNA	-3.06	-1.61	0.00589	0.02	0.36	0.113333
LOC110679259	transient receptor potential channel pyrexia-like	mRNA	-3.06	-1.61	0.0002	0.00115	0.95	0.313333
LOC5566893	uncharacterized LOC5566893	mRNA	-3.08	-1.62	0.000299	0.00166	0.8	0.246667
LOC5570972	putative serine protease K12H4.7	mRNA	-3.11	-1.64	0.01	0.04	0.26	0.08
LOC5578571	uncharacterized LOC5578571	mRNA	-3.13	-1.65	0	0	666.2	212.98
LOC5575988	homeobox protein prospero	mRNA	-3.18	-1.67	0	0	53.61	16.8233
LOC5572223	zinc finger CCHC domain-containing protein 24	mRNA	-3.22	-1.69	0	0	9.96	3.08333
LOC5578627	angiopoietin-related protein 2	mRNA	-3.24	-1.7	9.6e-09	1.13e-07	2.18	0.66
LOC5570385	cuticle protein CP14.6	mRNA	-3.26	-1.7	3.35e-06	2.7e-05	0.9	0.276667
LOC5572580	uncharacterized LOC5572580	mRNA	-3.31	-1.73	0.00605	0.02	0.52	0.156667
LOC5568391	IQ and AAA domain-containing protein 1-like	mRNA	-3.41	-1.77	0.00133	0.00638	0.56	0.16
LOC23687956	holotricin-3	mRNA	-3.43	-1.78	1.83e-11	2.84e-10	2.61	0.753333
LOC5576377	putative nuclease HARBI1	mRNA	-3.43	-1.78	0	0	4.33	1.25333
LOC110677997	uncharacterized LOC110677997	mRNA	-3.45	-1.79	0.000634	0.00326	0.61	0.176667
LOC5570717	uncharacterized LOC5570717	mRNA	-3.49	-1.8	0.00333	0.01	0.44	0.123333
LOC5580322	uncharacterized LOC5580322	mRNA	-3.51	-1.81	0	0	26.44	7.49
LOC5563981	glucose dehydrogenase [FAD, quinone]	mRNA	-3.51	-1.81	0	0	14.12	4.04
LOC5569810	uncharacterized LOC5569810	mRNA	-3.52	-1.81	8.13e-06	6.13e-05	0.85	0.236667
LOC110675885	uncharacterized LOC110675885	mRNA	-3.59	-1.84	0.0003	0.00166	0.52	0.143333
LOC110675537	uncharacterized LOC110675537	mRNA	-3.6	-1.85	0.00142	0.00679	0.62	0.163333
LOC5565723	elongation of very long chain fatty acids protein 4	mRNA	-3.62	-1.86	0.02	0.05	0.26	0.07
LOC110676197	uncharacterized LOC110676197	mRNA	-3.62	-1.86	8.62e-06	6.47e-05	0.85	0.23
LOC5576804	phospholipase A1	mRNA	-3.69	-1.88	0.01	0.04	0.34	0.09
LOC5567870	putative ferric-chelate reductase 1 homolog	mRNA	-3.8	-1.92	0.00729	0.03	0.25	0.0633333
LOC5577299	uncharacterized LOC5577299	mRNA	-3.82	-1.93	0	0	8.05	2.09333
LOC5579889	uncharacterized LOC5579889	mRNA	-3.86	-1.95	0.00106	0.00516	0.72	0.19
LOC5573461	uncharacterized LOC5573461	mRNA	-4.15	-2.05	0.01	0.05	0.23	0.0533333
LOC5565038	uncharacterized LOC5565038	mRNA	-4.15	-2.05	0.00232	0.01	0.41	0.0966667
LOC110677901	ecdysone 20-monooxygenase	mRNA	-4.29	-2.1	0	0	5.44	1.27
LOC5571986	transcription factor SOX-8	mRNA	-4.37	-2.13	0	0	95.39	21.7867
LOC5575799	lanC-like protein 3 homolog	mRNA	-4.45	-2.15	4.47e-06	3.51e-05	0.81	0.176667
LOC5577929	uncharacterized LOC5577929	mRNA	-4.65	-2.22	0.000962	0.00474	0.39	0.08
LOC5568831	trypsin	mRNA	-4.69	-2.23	2.9e-05	0.000199	0.73	0.156667
LOC5563617	serine protease easter (CLIPB19)	mRNA	-4.71	-2.24	0.00213	0.00964	0.3	0.0666667
LOC110677992	uncharacterized LOC110677992	mRNA	-4.92	-2.3	0.01	0.04	0.19	0.0366667
LOC5567055	alpha-tocopherol transfer protein-like	mRNA	-5.11	-2.35	1.84e-09	2.35e-08	1.11	0.206667
LOC5574451	hexamerin-1.1	mRNA	-5.17	-2.37	0	0	10.4	2.01333
LOC110678901	reticulocyte binding protein 2 homolog b-like	mRNA	-5.28	-2.4	0.00978	0.04	0.25	0.0433333
LOC5567400	uncharacterized LOC5567400	mRNA	-5.56	-2.48	0	0	4.26	0.77
LOC110677777	uncharacterized LOC110677777	mRNA	-5.58	-2.48	8.88e-06	6.65e-05	1.15	0.22
LOC5570004	elongation of very long chain fatty acids protein AAEL008004-like	mRNA	-6.03	-2.59	0.01	0.04	0.18	0.0266667
LOC5564410	uncharacterized LOC5564410	mRNA	-6.56	-2.71	1.75e-05	0.000124	3.04	0.79
LOC5576656	uncharacterized LOC5576656	mRNA	-7.18	-2.84	4.92e-05	0.000321	0.59	0.08
LOC5565757	FERM domain-containing protein 5	mRNA	-7.58	-2.92	0.01	0.05	0.16	0.02
LOC5575202	zinc finger protein 26	mRNA	-7.97	-2.99	0.00178	0.00825	0.24	0.0266667
LOC5578442	dynein heavy chain 6, axonemal	mRNA	-8.34	-3.06	9.57e-09	1.13e-07	0.84	0.106667
LOC5565542	uncharacterized LOC5565542	mRNA	-9.23	-3.21	0.01	0.05	0.18	0.0166667
LOC5573649	uncharacterized LOC5573649	mRNA	-10.04	-3.33	2.51e-06	2.07e-05	2.16	0.18
LOC5564570	seminal metalloprotease 1	mRNA	-10.68	-3.42	0.000897	0.00445	0.32	0.03
LOC5574091	testis-specific serine	mRNA	-12.38	-3.63	0.02	0.05	0.15	0.01
LOC5569703	protein eyes shut	mRNA	-17.18	-4.1	0.000702	0.00357	0.37	0.02
LOC5563823	ceramide phosphoethanolamine synthase	mRNA	-17.95	-4.17	1.8e-12	3.17e-11	3.41	0.193333
LOC5576651	uncharacterized LOC5576651	mRNA	-18.84	-4.24	0.000237	0.00134	0.41	0.02
LOC5564219	transient receptor potential channel pyrexia	mRNA	-20.82	-4.38	1.89e-07	1.86e-06	1.39	0.173333
LOC5577444	uncharacterized LOC5577444	mRNA	-32.45	-5.02	3.87e-06	3.08e-05	0.7	0.0333333
LOC5571183	cytochrome c oxidase subunit 6B1	mRNA	-35.55	-5.15	0	0	3.18	0.0866667
LOC110678457	lipase 1-like	mRNA	-49.66	-5.63	1.12e-05	8.24e-05	0.61	0.01
LOC110678458	lipase 1-like	mRNA	-50.48	-5.66	1.47e-05	0.000106	0.62	0.01
LOC5568062	uncharacterized LOC5568062	mRNA	-53.23	-5.73	0.01	0.05	0.18	0
LOC110677152	transcription factor YY2-like	mRNA	-57.68	-5.85	1.99e-08	2.25e-07	1.86	0.0266667
LOC110676719	uncharacterized LOC110676719	mRNA	-64.58	-6.01	0.01	0.05	0.24	0
LOC110678743	uncharacterized LOC110678743	mRNA	-65.46	-6.03	0.01	0.05	0.23	0
LOC5575678	venom protease	mRNA	-70.87	-6.15	0.01	0.04	0.24	0
LOC5573960	uncharacterized LOC5573960	mRNA	-92.4	-6.53	0.00594	0.02	0.35	0
LOC5570482	leucine-rich repeat transmembrane neuronal protein 3 (LRIM10A)	mRNA	-93.51	-6.55	0.00546	0.02	0.33	0
LOC5564404	uncharacterized LOC5564404	mRNA	-109.71	-6.78	0.00376	0.02	0.46	0
LOC5577443	uncharacterized LOC5577443	mRNA	-118.56	-6.89	0.00548	0.02	0.36	0
LOC5572518	mucin-6	mRNA	-182.14	-7.51	0.0015	0.0071	0.68	0
LOC5568307	small integral membrane protein 13	mRNA	-391.36	-8.61	2.3e-08	2.58e-07	3.48	0.01
LOC5575893	zinc finger protein 62	mRNA	-518.88	-9.02	7.87e-05	0.000491	1.85	0
LOC5568075	acetylcholine receptor subunit alpha-like 1	mRNA	-742.56	-9.54	3.06e-05	0.000209	2.65	0
LOC5569714	uncharacterized LOC5569714	mRNA	-764.24	-9.58	5.32e-05	0.000344	1.35	0

## Sheet:  6h I vs 6h UI
			6h DENV Infected vs 6h Uninfected				Uninfected	DENV Infected
Name	Product	Type	Fold change	Log2 fold change	P-value	FDR p-value	CPM (TMM-adjusted) Mean	CPM (TMM-adjusted) Mean
LOC5568049	very-long-chain 3-oxoacyl-CoA reductase	mRNA	328.55	8.36	0.000709	0.00262	0	0.986667
LOC5575305	protein snakeskin	mRNA	207.55	7.7	0.00294	0.00938	0	0.283333
LOC5578720	probable multidrug resistance-associated protein lethal(2)03659	mRNA	170.66	7.42	0.00288	0.00921	0	0.59
LOC5575698	MIEF1 upstream open reading frame protein	mRNA	134.45	7.07	0.00811	0.02	0	0.453333
LOC5573679	farnesol dehydrogenase-like	mRNA	115.88	6.86	0.00567	0.02	0	0.4
LOC5579482	sulfotransferase family cytosolic 1B member 1	mRNA	72.01	6.17	0.02	0.05	0	0.203333
LOC110675153	uncharacterized LOC110675153	mRNA	70.55	6.14	0.02	0.05	0	0.173333
LOC5578117	ATPase inhibitor mai-2, mitochondrial	mRNA	67.4	6.07	0.02	0.04	0	0.236667
LOC110674103	uncharacterized LOC110674103	mRNA	24.2	4.6	0.000571	0.00216	0.16	0.4
LOC110678329	X-ray repair cross-complementing protein 6	mRNA	15.53	3.96	3.07e-06	1.82e-05	0.143333	1.79333
LOC5565337	DNA-directed RNA polymerases I, II, and III subunit RPABC5	mRNA	15.51	3.96	0.00417	0.01	0.01	0.203333
LOC110673979	mitochondrial intermembrane space import and assembly protein 40	mRNA	14.59	3.87	7.67e-07	5.02e-06	0.503333	1.77
LOC5568102	uncharacterized LOC5568102	mRNA	14.26	3.83	0.00132	0.0046	0.02	0.32
LOC5576264	plancitoxin-1	mRNA	13.81	3.79	0.000977	0.00351	0.02	0.303333
LOC110676683	uncharacterized LOC110676683	mRNA	12.33	3.62	0.00298	0.00949	0.146667	0.566667
LOC110674073	transmembrane protein 184C-like	mRNA	9.64	3.27	0.01	0.03	0.0366667	0.36
LOC5572778	26S proteasome non-ATPase regulatory subunit 6	mRNA	9.27	3.21	2.4e-05	0.000121	1.33667	7.73333
LOC5568116	vitellogenic carboxypeptidase-like	mRNA	9.14	3.19	0.00256	0.00831	0.0366667	0.306667
LOC5569494	haloacid dehalogenase-like hydrolase domain-containing protein 2	mRNA	8.08	3.01	0.00286	0.00916	0.0666667	0.35
LOC110677006	microfibril-associated glycoprotein 4-like	mRNA	7.98	3	2.31e-05	0.000117	0.0766667	0.633333
LOC5572890	small integral membrane protein 14	mRNA	7.32	2.87	1.09e-06	6.96e-06	0.11	0.81
LOC5568477	growth arrest and DNA damage-inducible protein GADD45 alpha	mRNA	7.13	2.83	0.000275	0.00112	0.0466667	0.363333
LOC5575768	leukocyte elastase inhibitor	mRNA	6.4	2.68	0.00105	0.00374	0.0466667	0.326667
LOC110676920	UDP-glucuronosyltransferase 1-1-like	mRNA	5.56	2.47	2.95e-06	1.75e-05	0.13	0.763333
LOC110674290	SOSS complex subunit C homolog	mRNA	5.55	2.47	0.01	0.03	0.0366667	0.23
LOC5563902	U6 snRNA-associated Sm-like protein LSm8	mRNA	5.51	2.46	0.00732	0.02	0.0366667	0.223333
LOC110676214	uncharacterized LOC110676214	mRNA	5.49	2.46	0.00401	0.01	0.0633333	0.323333
LOC5570309	probable trafficking protein particle complex subunit 2	mRNA	5.47	2.45	5.92e-06	3.33e-05	0.116667	0.64
LOC5570242	uncharacterized LOC5570242	mRNA	5.42	2.44	0.00164	0.00557	0.0566667	0.323333
LOC5572866	COMM domain-containing protein 3	mRNA	5.23	2.39	0.02	0.05	0.03	0.166667
LOC5568307	small integral membrane protein 13	mRNA	4.88	2.29	0.00616	0.02	1.79333	5.44
LOC5580024	putative lipoyltransferase 2, mitochondrial	mRNA	4.82	2.27	0.000302	0.00122	0.203333	0.903333
LOC5577736	trafficking protein particle complex subunit 1	mRNA	4.71	2.24	0.01	0.04	0.0533333	0.24
LOC5565551	MIT domain-containing protein 1	mRNA	4.7	2.23	0.00013	0.000572	0.0933333	0.466667
LOC5567564	tRNA (cytosine(38)-C(5))-methyltransferase	mRNA	4.67	2.22	1.12e-08	9.77e-08	0.27	1.27
LOC5569558	uncharacterized LOC5569558	mRNA	4.48	2.16	0.00401	0.01	0.0866667	0.406667
LOC110675634	chromobox protein homolog 1-like	mRNA	4.42	2.14	3.49e-05	0.000171	0.153333	0.693333
LOC110675919	28S ribosomal protein S17, mitochondrial	mRNA	4.41	2.14	2.82e-08	2.33e-07	0.236667	1.03667
LOC5569087	mitochondrial ribosome-associated GTPase 2	mRNA	4.39	2.13	2.14e-05	0.000109	0.156667	0.69
LOC5572581	probable small nuclear ribonucleoprotein Sm D2	mRNA	4.38	2.13	4.97e-07	3.36e-06	0.223333	0.98
LOC5567473	alkaline phosphatase 4	mRNA	4.33	2.12	0.00541	0.02	0.0533333	0.263333
LOC5577352	alpha-ketoglutarate-dependent dioxygenase alkB homolog 6	mRNA	4.28	2.1	0.00199	0.00661	0.103333	0.463333
LOC5565316	uncharacterized LOC5565316	mRNA	4.28	2.1	0.000542	0.00206	0.11	0.463333
LOC5578445	U6 snRNA-associated Sm-like protein LSm1	mRNA	4.23	2.08	2.63e-05	0.000132	0.156667	0.7
LOC5571947	39S ribosomal protein L10, mitochondrial	mRNA	4.22	2.08	2.88e-11	3.76e-10	0.39	1.67
LOC5571167	larval cuticle protein LCP-17	mRNA	4.21	2.07	0.02	0.04	0.0566667	0.25
LOC5565412	transcription initiation factor TFIID subunit 11	mRNA	4.17	2.06	0.00122	0.00426	0.0933333	0.413333
LOC5568425	uncharacterized LOC5568425	mRNA	4.15	2.05	1.14e-05	6.11e-05	0.186667	0.8
LOC110675955	protein lin-7 homolog B-like	mRNA	4.13	2.05	5.54e-06	3.13e-05	0.236667	1.01667
LOC5573938	putative oligosaccharyltransferase complex subunit CG9662	mRNA	4.08	2.03	6.62e-06	3.69e-05	0.203333	0.836667
LOC110678397	RNA-binding protein 7-like	mRNA	4.06	2.02	0.000404	0.00159	0.136667	0.556667
LOC5572122	dimethyladenosine transferase 1, mitochondrial	mRNA	4.05	2.02	0.01	0.04	3.53667	10.7667
LOC5568711	peptidyl-prolyl cis-trans isomerase-like 1	mRNA	4.05	2.02	5.37e-08	4.22e-07	0.36	1.50333
LOC5566804	caltractin	mRNA	4.03	2.01	2.05e-13	3.57e-12	1.16333	4.6
LOC5576672	ATP-binding cassette sub-family A member 3	mRNA	4.01	2	2.56e-05	0.000129	0.266667	1.07333
LOC5569941	39S ribosomal protein L34, mitochondrial	mRNA	3.99	2	2.16e-05	0.00011	0.23	0.926667
LOC5565972	myrosinase 1	mRNA	3.96	1.98	0.00152	0.0052	0.11	0.426667
LOC5571951	SAGA-associated factor 29	mRNA	3.94	1.98	0.000437	0.0017	0.133333	0.54
LOC5577530	UDP-N-acetylglucosamine transferase subunit ALG13 homolog	mRNA	3.92	1.97	0.00019	0.000804	0.15	0.613333
LOC5578812	J domain-containing protein CG6693	mRNA	3.91	1.97	0.000183	0.000777	0.156667	0.61
LOC5567973	thioredoxin-like protein 4A	mRNA	3.86	1.95	2.45e-06	1.47e-05	0.333333	1.26333
LOC5580320	zinc finger HIT domain-containing protein 1	mRNA	3.85	1.95	1.19e-12	1.85e-11	0.696667	2.69
LOC5576075	nedd8-activating enzyme E1 catalytic subunit	mRNA	3.85	1.95	0	0	0.78	2.98
LOC110675157	serine	mRNA	3.85	1.94	4.44e-16	1.08e-14	0.99	3.78
LOC5576425	YEATS domain-containing protein 4	mRNA	3.84	1.94	3.66e-05	0.000179	0.183333	0.71
LOC5572654	glycerate kinase	mRNA	3.76	1.91	1.22e-05	6.52e-05	0.203333	0.78
LOC5579063	uncharacterized LOC5579063	mRNA	3.74	1.9	1.44e-05	7.6e-05	0.193333	0.733333
LOC5573104	zinc finger protein 93	mRNA	3.73	1.9	0.00831	0.02	0.0666667	0.253333
LOC5570145	NTF2-related export protein	mRNA	3.73	1.9	0.00162	0.00551	0.0933333	0.37
LOC5570277	uncharacterized protein CG1161	mRNA	3.71	1.89	3.43e-08	2.78e-07	0.39	1.43333
LOC5570085	uncharacterized LOC5570085	mRNA	3.71	1.89	0	0	0.886667	3.28667
LOC5570154	putative tRNA (cytidine(32)	mRNA	3.7	1.89	0	0	1.15	4.26333
LOC110675495	uncharacterized LOC110675495	mRNA	3.67	1.88	0.00765	0.02	0.113333	0.433333
LOC5569954	uncharacterized LOC5569954	mRNA	3.66	1.87	1.3e-06	8.21e-06	0.336667	1.23667
LOC5578178	uncharacterized LOC5578178	mRNA	3.63	1.86	3.56e-07	2.46e-06	0.313333	1.15333
LOC5576160	perlucin-like protein	mRNA	3.61	1.85	3.54e-05	0.000173	0.223333	0.803333
LOC5578747	uncharacterized LOC5578747	mRNA	3.58	1.84	4.52e-05	0.000217	0.276667	0.976667
LOC5564717	reticulocalbin-2	mRNA	3.57	1.84	0	0	1.06667	3.79667
LOC5574994	protein yippee	mRNA	3.55	1.83	1.08e-05	5.8e-05	0.256667	0.926667
LOC110676244	ADP-dependent glucokinase	mRNA	3.55	1.83	5.98e-06	3.36e-05	0.253333	0.9
LOC5572516	G kinase-anchoring protein 1-A	mRNA	3.54	1.82	0.000505	0.00194	0.223333	0.8
LOC5572053	NTF2-related export protein	mRNA	3.54	1.82	3.19e-14	6.14e-13	0.736667	2.66333
LOC5565369	transcriptional activator hap3	mRNA	3.53	1.82	0.02	0.04	0.0766667	0.276667
LOC5575971	mitochondrial import inner membrane translocase subunit Tim16	mRNA	3.53	1.82	1.28e-06	8.09e-06	0.296667	1.03333
LOC5566296	snurportin-1	mRNA	3.53	1.82	9.44e-07	6.1e-06	0.34	1.19
LOC5564124	1,5-anhydro-D-fructose reductase	mRNA	3.51	1.81	1.11e-16	2.89e-15	1.92333	6.77333
LOC5568165	chromatin complexes subunit BAP18	mRNA	3.47	1.8	9.32e-05	0.000422	0.193333	0.676667
LOC5569091	39S ribosomal protein S18a, mitochondrial	mRNA	3.47	1.8	1.67e-06	1.03e-05	0.31	1.07667
LOC110674020	longitudinals lacking protein, isoforms F	mRNA	3.47	1.8	0	0	3.77333	13.1333
LOC5566137	39S ribosomal protein L42, mitochondrial	mRNA	3.47	1.79	9.27e-07	6e-06	0.393333	1.37333
LOC5577990	DNA-directed RNA polymerase II subunit RPB7	mRNA	3.46	1.79	1.04e-06	6.67e-06	0.32	1.09667
LOC5563632	uncharacterized LOC5563632	mRNA	3.43	1.78	0.0086	0.02	0.103333	0.363333
LOC5566864	UPF0587 protein GA18326	mRNA	3.43	1.78	2.22e-16	5.57e-15	0.81	2.77
LOC5579391	brain protein I3	mRNA	3.43	1.78	0	0	1.76	6.06333
LOC5577678	calcyclin-binding protein	mRNA	3.43	1.78	0	0	2.16667	7.42667
LOC5573202	uroporphyrinogen-III synthase	mRNA	3.42	1.78	0.000635	0.00237	0.166667	0.57
LOC5569539	viral IAP-associated factor homolog	mRNA	3.42	1.77	0	0	2.49	8.56
LOC5579227	thioredoxin domain-containing protein 17	mRNA	3.41	1.77	0	0	6.95667	23.7333
LOC5567124	uncharacterized LOC5567124	mRNA	3.4	1.77	1.85e-05	9.55e-05	0.306667	1.05
LOC110678069	glutathione S-transferase 1	mRNA	3.4	1.77	0	0	1.27	4.33
LOC5567405	U3 small nucleolar ribonucleoprotein protein IMP4	mRNA	3.4	1.76	3.74e-14	7.15e-13	1.00333	3.40333
LOC5579153	transmembrane emp24 domain-containing protein 5	mRNA	3.38	1.76	2.25e-11	2.97e-10	0.68	2.34333
LOC110674046	NTF2-related export protein-like	mRNA	3.37	1.75	0.02	0.05	0.0666667	0.233333
LOC5569198	proton-coupled amino acid transporter-like protein CG1139	mRNA	3.37	1.75	0.00722	0.02	0.0833333	0.303333
LOC5569622	thymidylate kinase	mRNA	3.37	1.75	1.89e-07	1.36e-06	0.38	1.31
LOC5568446	uncharacterized LOC5568446	mRNA	3.35	1.75	2.42e-05	0.000122	0.26	0.883333
LOC5568823	uncharacterized LOC5568823	mRNA	3.35	1.75	5.43e-11	6.83e-10	0.71	2.39333
LOC5568623	uncharacterized LOC5568623	mRNA	3.35	1.74	4.15e-14	7.91e-13	1.13333	3.78
LOC5574022	mediator of RNA polymerase II transcription subunit 8	mRNA	3.32	1.73	1.65e-07	1.2e-06	0.38	1.28
LOC5572433	ATP-dependent Clp protease proteolytic subunit, mitochondrial	mRNA	3.32	1.73	2.29e-10	2.59e-09	0.55	1.82667
LOC5573688	protein lethal(2)essential for life	mRNA	3.32	1.73	0	0	7.94	26.2867
LOC5578774	uncharacterized LOC5578774	mRNA	3.31	1.73	0.000481	0.00185	0.213333	0.71
LOC5568264	zinc finger protein 79	mRNA	3.29	1.72	0.00881	0.03	0.09	0.29
LOC5578795	protein TIPIN homolog	mRNA	3.29	1.72	2.92e-05	0.000145	0.26	0.86
LOC110676030	coatomer subunit epsilon	mRNA	3.29	1.72	0	0	1.32	4.38667
LOC5574995	mitochondrial import inner membrane translocase subunit Tim9	mRNA	3.28	1.71	3.98e-05	0.000193	0.256667	0.86
LOC5566958	protein suppressor of forked	mRNA	3.28	1.71	9.31e-12	1.28e-10	0.9	2.96
LOC110678909	guanine nucleotide-binding protein subunit beta-5-like	mRNA	3.27	1.71	0.00433	0.01	0.183333	0.57
LOC5571757	protein CLP1 homolog	mRNA	3.27	1.71	0	0	1.04667	3.43
LOC5574772	histone H3.3	mRNA	3.26	1.7	0.000118	0.00052	0.246667	0.816667
LOC110677925	histone H4	mRNA	3.26	1.7	8.88e-16	2.06e-14	14.5133	47.1533
LOC5564671	proteasome maturation protein	mRNA	3.26	1.7	0	0	1.7	5.57667
LOC5564791	39S ribosomal protein L14, mitochondrial	mRNA	3.25	1.7	0.00401	0.01	0.136667	0.453333
LOC5566037	myrosinase 1	mRNA	3.24	1.7	9.19e-07	5.95e-06	0.36	1.16333
LOC5578184	H/ACA ribonucleoprotein complex subunit 2-like protein	mRNA	3.24	1.7	2.55e-15	5.65e-14	1.06	3.48
LOC23687629	canalicular multispecific organic anion transporter 2	mRNA	3.23	1.69	0.01	0.04	0.1	0.346667
LOC5578594	39S ribosomal protein L54, mitochondrial	mRNA	3.23	1.69	0.000103	0.000462	0.296667	0.963333
LOC5567386	28S ribosomal protein S10, mitochondrial	mRNA	3.23	1.69	4.07e-07	2.78e-06	0.46	1.48333
LOC5571409	peroxiredoxin-6	mRNA	3.23	1.69	3.33e-16	8.18e-15	1.10667	3.60333
LOC5567423	phosphoglycerate mutase 2	mRNA	3.23	1.69	0	0	3.69333	11.8767
LOC5569821	cytochrome P450 9e2	mRNA	3.21	1.68	0.01	0.03	0.0833333	0.283333
LOC5579885	S-formylglutathione hydrolase	mRNA	3.21	1.68	7.77e-16	1.82e-14	0.86	2.77333
LOC5566473	ER membrane protein complex subunit 6	mRNA	3.2	1.68	0	0	1.93667	6.19333
LOC5577209	exosome complex component RRP40	mRNA	3.19	1.68	0.000203	0.000855	0.34	1.09667
LOC5575985	tail-anchored protein insertion receptor WRB	mRNA	3.19	1.67	0.000144	0.000625	0.306667	0.996667
LOC5569727	uncharacterized LOC5569727	mRNA	3.19	1.67	1.13e-08	9.89e-08	0.503333	1.59667
LOC5567589	UPF0545 protein C22orf39 homolog	mRNA	3.18	1.67	0.00122	0.00426	0.173333	0.563333
LOC5579150	small integral membrane protein 12-A	mRNA	3.18	1.67	0.00028	0.00114	0.203333	0.646667
LOC5570175	cytosolic Fe-S cluster assembly factor NUBP2 homolog	mRNA	3.18	1.67	2.35e-11	3.09e-10	0.95	3.00333
LOC5575111	carboxypeptidase Q	mRNA	3.17	1.67	0.00077	0.00282	0.166667	0.526667
LOC5567783	ribosomal RNA-processing protein 7 homolog A	mRNA	3.17	1.66	1.52e-10	1.78e-09	0.696667	2.21
LOC5573371	DNA-directed RNA polymerase I subunit RPA12	mRNA	3.14	1.65	0.00702	0.02	0.13	0.43
LOC5574070	putative lysozyme-like protein	mRNA	3.13	1.65	0.02	0.04	0.0733333	0.25
LOC5575834	tetratricopeptide repeat protein 21B	mRNA	3.13	1.65	0.00025	0.00103	0.223333	0.69
LOC5577481	uncharacterized LOC5577481	mRNA	3.13	1.65	2.34e-10	2.64e-09	0.736667	2.34667
LOC5569602	uncharacterized protein C15orf41 homolog	mRNA	3.13	1.64	0.000114	0.000504	0.21	0.67
LOC5571735	cytochrome c oxidase subunit 6C-2	mRNA	3.13	1.64	0	0	2.62	8.23
LOC5567314	ubiquitin-fold modifier-conjugating enzyme 1	mRNA	3.12	1.64	1.98e-06	1.21e-05	0.353333	1.14333
LOC5565268	ruvB-like helicase 1	mRNA	3.12	1.64	0	0	2.25667	7.07
LOC5572933	glucose 1-dehydrogenase 3	mRNA	3.11	1.64	0.02	0.05	0.113333	0.37
LOC5570312	small integral membrane protein 8	mRNA	3.11	1.64	8.77e-05	0.000399	0.24	0.753333
LOC5564072	translocator protein	mRNA	3.11	1.64	2.22e-16	5.57e-15	1.74667	5.44333
LOC5568092	pre-miRNA 5'-monophosphate methyltransferase	mRNA	3.1	1.63	0.00171	0.00579	0.236667	0.73
LOC5568266	probable splicing factor 3B subunit 5	mRNA	3.1	1.63	0.000143	0.000622	0.22	0.696667
LOC5566059	cytochrome b-c1 complex subunit 8	mRNA	3.1	1.63	0	0	1.34	4.18333
LOC5564670	zinc finger protein 679	mRNA	3.09	1.63	0.01	0.04	0.11	0.356667
LOC5577204	protein tantalus	mRNA	3.09	1.63	4.01e-05	0.000194	0.26	0.82
LOC5576878	nudC domain-containing protein 1	mRNA	3.08	1.62	4.57e-13	7.62e-12	0.81	2.51
LOC5574345	vacuolar protein sorting-associated protein 28 homolog	mRNA	3.08	1.62	8.33e-15	1.72e-13	1.47	4.55
LOC110675293	DNA-directed RNA polymerase III subunit RPC9	mRNA	3.05	1.61	0.00164	0.00556	0.206667	0.65
LOC110679157	succinate dehydrogenase assembly factor 2, mitochondrial	mRNA	3.05	1.61	0.0007	0.00259	0.226667	0.676667
LOC5577175	exosome complex component RRP41	mRNA	3.05	1.61	3.16e-05	0.000156	0.373333	1.14333
LOC5571154	CDK-activating kinase assembly factor MAT1	mRNA	3.05	1.61	2.06e-05	0.000105	0.413333	1.27333
LOC5564076	protein CWC15 homolog	mRNA	3.05	1.61	8.21e-13	1.32e-11	0.923333	2.85667
LOC110676279	uncharacterized LOC110676279	mRNA	3.05	1.61	0	0	12.7733	39.1133
LOC110676199	transmembrane protein 68-like	mRNA	3.04	1.61	0.00647	0.02	0.173333	0.533333
LOC5567139	heat shock protein 67B2	mRNA	3.04	1.6	1.01e-05	5.45e-05	0.443333	1.37667
LOC110676293	lysozyme-like	mRNA	3.03	1.6	0	0	5.71333	17.31
LOC5579024	39S ribosomal protein L20, mitochondrial	mRNA	3.02	1.6	0.00559	0.02	0.156667	0.476667
LOC5566141	ras-related GTP-binding protein C	mRNA	3.02	1.6	8.83e-06	4.83e-05	0.51	1.57
LOC5577526	protein FAM173B	mRNA	3.02	1.59	0.00436	0.01	0.163333	0.51
LOC5567547	nuclear cap-binding protein subunit 2	mRNA	3.02	1.59	0.000356	0.00141	0.31	0.933333
LOC5576517	putative oxidoreductase GLYR1 homolog	mRNA	3.01	1.59	0.01	0.04	0.14	0.413333
LOC5578936	non-structural maintenance of chromosomes element 1 homolog	mRNA	3.01	1.59	4.72e-05	0.000226	0.36	1.06667
LOC5576321	splicing factor 3A subunit 2	mRNA	3.01	1.59	5.31e-06	3.01e-05	0.383333	1.17
LOC5576587	nuclear nucleic acid-binding protein C1D	mRNA	3.01	1.59	1.26e-09	1.28e-08	0.72	2.13333
LOC5564950	acyl-CoA synthetase family member 2, mitochondrial	mRNA	3	1.59	0.000265	0.00109	0.24	0.723333
LOC5573535	valacyclovir hydrolase	mRNA	3	1.59	0.000249	0.00103	0.236667	0.693333
LOC5576039	peflin	mRNA	3	1.59	1.42e-14	2.86e-13	2.57667	7.70333
LOC5577011	28S ribosomal protein S24, mitochondrial	mRNA	3	1.59	0	0	1.38	4.15333
LOC5571775	venom serine carboxypeptidase	mRNA	3	1.59	0	0	15.3967	46.28
LOC5569568	39S ribosomal protein L40, mitochondrial	mRNA	2.99	1.58	0.000587	0.00221	0.316667	0.956667
LOC5565608	dolichol-phosphate mannosyltransferase subunit 3	mRNA	2.99	1.58	6.49e-08	5.04e-07	0.506667	1.50333
LOC5563641	uncharacterized LOC5563641	mRNA	2.99	1.58	3.78e-08	3.05e-07	0.636667	1.88667
LOC5571036	protein Dr1	mRNA	2.98	1.58	0.00116	0.00409	0.2	0.61
LOC5563627	dnaJ homolog subfamily C member 17	mRNA	2.98	1.58	0.000149	0.000645	0.236667	0.733333
LOC5572611	coiled-coil domain-containing protein 12	mRNA	2.97	1.57	0.00704	0.02	0.126667	0.37
LOC5564545	proteasome subunit alpha type-5	mRNA	2.97	1.57	0	0	2.43333	7.22
LOC110675593	mitochondrial GTPase 1	mRNA	2.96	1.57	0.000263	0.00108	0.27	0.8
LOC5571924	nucleoporin Nup37	mRNA	2.95	1.56	2.83e-06	1.69e-05	0.38	1.12333
LOC5574728	GDP-D-glucose phosphorylase 1	mRNA	2.94	1.56	0.01	0.04	0.156667	0.49
LOC5570524	proteasome inhibitor PI31 subunit	mRNA	2.94	1.55	6.23e-07	4.16e-06	0.643333	1.87333
LOC110681535	DNA-directed RNA polymerase III subunit RPC3-like	mRNA	2.93	1.55	1.88e-13	3.29e-12	0.89	2.60667
LOC5566470	annexin B10	mRNA	2.93	1.55	0	0	14.7	43.12
LOC5575922	S-methyl-5'-thioadenosine phosphorylase	mRNA	2.93	1.55	0	0	3.00667	8.82667
LOC5564161	stress-induced-phosphoprotein 1	mRNA	2.93	1.55	0	0	15.7633	46.22
LOC5574555	probable small nuclear ribonucleoprotein E	mRNA	2.92	1.55	3.29e-10	3.64e-09	0.756667	2.2
LOC5565318	26S proteasome non-ATPase regulatory subunit 14	mRNA	2.92	1.55	0	0	3.65333	10.71
LOC5572446	INO80 complex subunit C	mRNA	2.92	1.54	0.01	0.03	0.143333	0.43
LOC5576430	5-methylcytosine rRNA methyltransferase NSUN4	mRNA	2.91	1.54	0.000307	0.00124	0.23	0.676667
LOC5564045	ubiquitin-like modifier-activating enzyme 5	mRNA	2.91	1.54	6.82e-13	1.11e-11	0.956667	2.8
LOC5569011	uncharacterized LOC5569011	mRNA	2.91	1.54	0	0	2.89333	8.42333
LOC5577713	protein lethal(2)essential for life	mRNA	2.9	1.54	0	0	5.92	17.2133
LOC110676915	protein CNPPD1-like	mRNA	2.89	1.53	0.00308	0.00977	0.3	0.88
LOC5564115	uncharacterized LOC5564115	mRNA	2.89	1.53	3.6e-05	0.000176	0.333333	0.97
LOC5579115	uncharacterized LOC5579115	mRNA	2.89	1.53	5.55e-16	1.33e-14	2.19	6.32333
LOC5576310	prostaglandin reductase 1	mRNA	2.89	1.53	0	0	3.14667	9.13
LOC5571761	peptidyl-prolyl cis-trans isomerase CWC27 homolog	mRNA	2.88	1.53	0.00125	0.00436	0.2	0.583333
LOC5565909	nuclear fragile X mental retardation-interacting protein 1	mRNA	2.88	1.53	0.000122	0.00054	0.353333	1.03
LOC5569150	elongator complex protein 5	mRNA	2.88	1.53	1.56e-05	8.21e-05	0.406667	1.15333
LOC110677685	40S ribosomal protein S21-like	mRNA	2.88	1.53	1.21e-08	1.05e-07	1.26667	3.72333
LOC5567465	ER membrane protein complex subunit 4	mRNA	2.88	1.53	9.99e-16	2.3e-14	1.27333	3.68
LOC5574138	vacuolar protein sorting-associated protein 37B	mRNA	2.88	1.52	3.67e-13	6.19e-12	1.19	3.43667
LOC5569767	3-oxoacyl-[acyl-carrier-protein] reductase FabG	mRNA	2.87	1.52	3.82e-11	4.89e-10	0.983333	2.85333
LOC5567929	BTB/POZ domain-containing protein KCTD9	mRNA	2.87	1.52	2.56e-12	3.81e-11	0.916667	2.63333
LOC5567160	programmed cell death protein 6	mRNA	2.87	1.52	0	0	6.28333	18.1267
LOC5573978	leucine-rich repeat protein 1	mRNA	2.86	1.52	0.00729	0.02	0.146667	0.423333
LOC5577423	nuclear protein 1	mRNA	2.86	1.52	8.36e-07	5.45e-06	0.49	1.41
LOC5579953	transcription initiation factor TFIID subunit 9	mRNA	2.86	1.52	1.12e-10	1.33e-09	0.686667	1.98
LOC5573604	ribosomal RNA small subunit methyltransferase NEP1	mRNA	2.86	1.52	7.77e-16	1.82e-14	1.70333	4.87667
LOC5569898	NADH dehydrogenase [ubiquinone] 1 beta subcomplex subunit 11, mitochondrial	mRNA	2.86	1.52	1.11e-16	2.89e-15	1.33	3.8
LOC5571752	uncharacterized LOC5571752	mRNA	2.86	1.52	0	0	2.72333	7.79333
LOC5574059	TM2 domain-containing protein CG11103	mRNA	2.85	1.51	0.01	0.03	0.133333	0.39
LOC5569094	COMM domain-containing protein 2	mRNA	2.85	1.51	0.00938	0.03	0.143333	0.413333
LOC5570218	arrestin domain-containing protein 2	mRNA	2.85	1.51	2.89e-15	6.34e-14	1.96667	5.65333
LOC5564196	caspase	mRNA	2.85	1.51	0	0	21.45	61.2133
LOC5573252	peptidyl-tRNA hydrolase ICT1, mitochondrial	mRNA	2.84	1.51	0.00011	0.000492	0.393333	1.11667
LOC110676329	NTF2-related export protein-like	mRNA	2.84	1.51	8.15e-05	0.000374	0.29	0.823333
LOC5577319	cactin	mRNA	2.83	1.5	8.76e-12	1.21e-10	1.30667	3.73
LOC5577552	acidic endochitinase SP2	mRNA	2.83	1.5	0	0	1.46	4.11333
LOC5563952	carboxylesterase 1F	mRNA	2.83	1.5	0	0	9.7	27.4
LOC5573614	uncharacterized protein C6orf203	mRNA	2.82	1.5	0.00078	0.00285	0.203333	0.58
LOC5576302	tether containing UBX domain for GLUT4	mRNA	2.82	1.5	2.49e-11	3.27e-10	0.926667	2.62333
LOC5567155	splicing factor 3B subunit 6-like protein	mRNA	2.81	1.49	0.00346	0.01	0.21	0.6
LOC5575332	serine proteinase (CLIPA12)	mRNA	2.81	1.49	0.000572	0.00216	0.243333	0.676667
LOC5567404	leucine-rich repeat-containing protein 57	mRNA	2.81	1.49	3.16e-06	1.86e-05	0.426667	1.18667
LOC5563984	probable 28S ribosomal protein S6, mitochondrial	mRNA	2.81	1.49	1.34e-08	1.15e-07	0.623333	1.78
LOC5569556	malignant T-cell-amplified sequence 1 homolog	mRNA	2.81	1.49	1.25e-08	1.08e-07	0.663333	1.86333
LOC5576033	probable cytosolic Fe-S cluster assembly factor AAEL012261	mRNA	2.81	1.49	2.14e-10	2.43e-09	0.866667	2.45
LOC5572879	DNA methyltransferase 1-associated protein 1	mRNA	2.81	1.49	1.79e-13	3.16e-12	1.08333	3.03
LOC5576215	40S ribosomal protein S26	mRNA	2.81	1.49	0	0	28.88	81.16
LOC5575898	cytochrome c oxidase subunit 7C, mitochondrial	mRNA	2.8	1.49	1.5e-05	7.9e-05	0.66	1.85667
LOC5580034	probable dolichol-phosphate mannosyltransferase	mRNA	2.8	1.49	3.03e-06	1.79e-05	0.49	1.38333
LOC5564158	short-chain specific acyl-CoA dehydrogenase, mitochondrial	mRNA	2.8	1.49	6.77e-10	7.18e-09	0.943333	2.68
LOC5569984	plasminogen activator inhibitor 1 RNA-binding protein	mRNA	2.8	1.49	0	0	9.30333	26.18
LOC5567433	protein FAM8A1	mRNA	2.8	1.48	8.78e-10	9.15e-09	0.79	2.22667
LOC5577968	TM2 domain-containing protein almondex	mRNA	2.79	1.48	0.000144	0.000625	0.303333	0.833333
LOC5568395	cytochrome c oxidase assembly protein COX11, mitochondrial	mRNA	2.79	1.48	9.71e-05	0.000439	0.323333	0.883333
LOC5578855	enoyl-CoA delta isomerase 2, mitochondrial	mRNA	2.79	1.48	1.61e-08	1.37e-07	0.733333	2.07333
LOC5572600	putative peptidyl-prolyl cis-trans isomerase dodo	mRNA	2.79	1.48	2.92e-09	2.81e-08	0.766667	2.17333
LOC5575675	tRNA selenocysteine 1-associated protein 1	mRNA	2.79	1.48	2.55e-12	3.8e-11	1.02	2.85667
LOC5570871	angiopoietin-related protein 1	mRNA	2.79	1.48	0	0	10.8733	30.37
LOC5564600	uncharacterized LOC5564600	mRNA	2.78	1.48	0.000535	0.00204	0.306667	0.87
LOC5564648	SWI/SNF-related matrix-associated actin-dependent regulator of chromatin subfamily B member 1	mRNA	2.78	1.48	7.66e-15	1.6e-13	1.55667	4.33
LOC110676855	glutathione S-transferase 1-like	mRNA	2.77	1.47	2.4e-14	4.7e-13	1.76	4.9
LOC5566318	E3 ubiquitin-protein ligase KCMF1	mRNA	2.76	1.47	4.57e-07	3.1e-06	0.706667	1.96667
LOC5578434	uncharacterized LOC5578434	mRNA	2.76	1.47	6.34e-08	4.93e-07	0.523333	1.44667
LOC5577451	UPF0568 protein C14orf166	mRNA	2.76	1.46	3.4e-11	4.38e-10	1.75333	4.84667
LOC5575099	zinc finger HIT domain-containing protein 2	mRNA	2.75	1.46	0.000473	0.00183	0.286667	0.793333
LOC5574597	39S ribosomal protein L27, mitochondrial	mRNA	2.75	1.46	0.000199	0.000839	0.36	1.01
LOC5572504	39S ribosomal protein L46, mitochondrial	mRNA	2.75	1.46	6.05e-05	0.000284	0.32	0.88
LOC5572870	uncharacterized LOC5572870	mRNA	2.75	1.46	4.3e-05	0.000207	0.386667	1.08333
LOC5571492	28S ribosomal protein S18c, mitochondrial	mRNA	2.75	1.46	1.01e-05	5.45e-05	0.53	1.46667
LOC5575681	uncharacterized LOC5575681	mRNA	2.75	1.46	3.75e-06	2.19e-05	0.44	1.21333
LOC5570221	arrestin domain-containing protein 2	mRNA	2.75	1.46	2.05e-11	2.72e-10	1.02667	2.81
LOC5567091	charged multivesicular body protein 5	mRNA	2.75	1.46	1.78e-13	3.14e-12	1.58333	4.35
LOC5572624	rRNA-processing protein UTP23 homolog	mRNA	2.74	1.45	0.00026	0.00107	0.373333	1.04333
LOC5575943	chromatin modification-related protein MEAF6	mRNA	2.74	1.45	0.000206	0.000865	0.306667	0.86
LOC5569074	probable NADH dehydrogenase [ubiquinone] iron-sulfur protein 6, mitochondrial	mRNA	2.74	1.45	2.35e-09	2.3e-08	0.813333	2.23667
LOC5569517	rRNA-processing protein FCF1 homolog	mRNA	2.73	1.45	0.00171	0.00577	0.273333	0.76
LOC5570336	probable small nuclear ribonucleoprotein Sm D1	mRNA	2.73	1.45	3.79e-06	2.21e-05	0.476667	1.31667
LOC5570968	survival motor neuron protein	mRNA	2.73	1.45	1.95e-10	2.23e-09	1.54333	4.23333
LOC110677852	39S ribosomal protein L35, mitochondrial	mRNA	2.73	1.45	7.95e-11	9.75e-10	0.91	2.49667
LOC5574249	GATA zinc finger domain-containing protein 1	mRNA	2.72	1.45	4.64e-08	3.69e-07	0.596667	1.62667
LOC5570779	uncharacterized LOC5570779	mRNA	2.72	1.44	0.00451	0.01	0.203333	0.55
LOC5575248	ARL14 effector protein	mRNA	2.72	1.44	4.62e-05	0.000222	0.44	1.21
LOC5564845	geranylgeranyl transferase type-2 subunit alpha	mRNA	2.72	1.44	7.38e-10	7.79e-09	1.35333	3.75
LOC110678888	uncharacterized LOC110678888	mRNA	2.72	1.44	1.49e-11	2e-10	1.24667	3.35667
LOC5574691	borealin	mRNA	2.72	1.44	2.4e-14	4.7e-13	2.12333	5.77333
LOC5563836	U1 small nuclear ribonucleoprotein A	mRNA	2.71	1.44	9.25e-06	5.05e-05	0.536667	1.47667
LOC5566846	FAST kinase domain-containing protein 2, mitochondrial	mRNA	2.71	1.44	8.71e-10	9.08e-09	0.75	2.05
LOC5568115	protein disulfide-isomerase TMX3	mRNA	2.71	1.44	3.85e-13	6.48e-12	1.20667	3.28667
LOC5569673	COP9 signalosome complex subunit 8	mRNA	2.71	1.44	2.06e-13	3.59e-12	1.61	4.37333
LOC5570695	membrane magnesium transporter 1	mRNA	2.71	1.44	4.55e-15	9.77e-14	1.52	4.13
LOC5571282	otefin	mRNA	2.71	1.44	0	0	9.45667	25.7133
LOC110676304	39S ribosomal protein L16, mitochondrial	mRNA	2.7	1.43	4.57e-06	2.62e-05	0.583333	1.58667
LOC110678484	ras-related protein Rab-18A-like	mRNA	2.7	1.43	1.23e-07	9.18e-07	0.763333	2.07333
LOC110673987	protein windbeutel-like	mRNA	2.69	1.43	0.000531	0.00203	0.26	0.703333
LOC5577272	coatomer subunit zeta-1	mRNA	2.69	1.43	7.55e-08	5.82e-07	0.66	1.77
LOC5566117	microfibril-associated glycoprotein 4	mRNA	2.68	1.42	0.00022	0.000917	0.406667	1.11333
LOC5574519	vacuolar protein sorting-associated protein 29	mRNA	2.68	1.42	8.06e-12	1.12e-10	1.20333	3.26
LOC5566493	protein mesh	mRNA	2.68	1.42	1.89e-13	3.31e-12	1.34333	3.61333
LOC5565896	UDP-glucuronosyltransferase 1-3	mRNA	2.67	1.42	6.79e-06	3.78e-05	0.656667	1.76333
LOC5578487	DNA-directed RNA polymerases I, II, and III subunit RPABC2	mRNA	2.67	1.42	9.24e-09	8.17e-08	0.906667	2.46333
LOC110678504	NADH-quinone oxidoreductase subunit B 2-like	mRNA	2.67	1.42	3.13e-13	5.35e-12	1.95333	5.24667
LOC5570678	Golgi-associated plant pathogenesis-related protein 1	mRNA	2.67	1.42	0	0	5.98667	16.0167
LOC5565225	transmembrane protein 50A	mRNA	2.67	1.42	0	0	5.66667	15.1867
LOC5565869	proteasome subunit alpha type-1	mRNA	2.67	1.42	0	0	3.60333	9.54667
LOC5575512	hsc70-interacting protein 1	mRNA	2.67	1.42	0	0	3.2	8.58
LOC5571084	apolipophorin-3	mRNA	2.67	1.41	0.00122	0.00427	0.25	0.67
LOC110678731	methionine synthase reductase-like	mRNA	2.66	1.41	7.87e-05	0.000362	0.48	1.28
LOC110678816	glycerol-3-phosphate phosphatase-like	mRNA	2.66	1.41	3.33e-08	2.71e-07	0.886667	2.35667
LOC110677851	quinone oxidoreductase-like protein 2 homolog	mRNA	2.66	1.41	2.64e-09	2.56e-08	0.883333	2.34333
LOC5568362	melanization protease 1	mRNA	2.66	1.41	0	0	6.14667	16.3267
LOC110676966	annulin-like	mRNA	2.66	1.41	0	0	9.02333	24.06
LOC5575396	uncharacterized LOC5575396	mRNA	2.66	1.41	0	0	4.13333	11.02
LOC5577341	translation machinery-associated protein 16 homolog	mRNA	2.65	1.41	0.00715	0.02	0.213333	0.556667
LOC5565541	NADH dehydrogenase [ubiquinone] 1 alpha subcomplex subunit 5	mRNA	2.65	1.41	0.000163	0.000701	0.306667	0.816667
LOC5569641	integrator complex subunit 12	mRNA	2.65	1.41	1.65e-07	1.2e-06	0.713333	1.87
LOC5571045	proteasome subunit beta type-1	mRNA	2.65	1.41	0	0	3.54333	9.42333
LOC5564098	DNA primase small subunit	mRNA	2.65	1.4	6.8e-05	0.000317	0.446667	1.2
LOC5571571	S-phase kinase-associated protein 1	mRNA	2.65	1.4	0	0	6.31333	16.76
LOC5570516	E3 SUMO-protein ligase NSE2	mRNA	2.64	1.4	0.00552	0.02	0.183333	0.493333
LOC5564975	transmembrane protein 186	mRNA	2.64	1.4	0.000202	0.000849	0.386667	1.04
LOC5578932	transcription elongation factor 1 homolog	mRNA	2.64	1.4	0.000175	0.000747	0.35	0.936667
LOC5564532	mediator of RNA polymerase II transcription subunit 10	mRNA	2.64	1.4	4.6e-08	3.66e-07	0.666667	1.77
LOC5565797	constitutive coactivator of PPAR-gamma-like protein 1	mRNA	2.64	1.4	3.03e-09	2.91e-08	0.84	2.22667
LOC5564907	nuclear receptor coactivator 5	mRNA	2.64	1.4	3.74e-11	4.8e-10	1.73333	4.59
LOC5567253	ER lumen protein-retaining receptor 3	mRNA	2.63	1.4	1.63e-06	1.01e-05	1.01333	2.64333
LOC5578146	U1 small nuclear ribonucleoprotein C	mRNA	2.63	1.4	1.57e-09	1.57e-08	0.876667	2.33333
LOC5568090	ubiquitin-60S ribosomal protein L40	mRNA	2.63	1.4	0	0	33.3167	88.02
LOC5577919	metaxin-2	mRNA	2.63	1.39	6.69e-07	4.44e-06	0.593333	1.57
LOC5570512	mitochondrial inner membrane protease subunit 2	mRNA	2.63	1.39	4.99e-07	3.38e-06	0.726667	1.95333
LOC5574159	ubiquitin carboxyl-terminal hydrolase isozyme L5	mRNA	2.63	1.39	0	0	2.54333	6.65667
LOC5567501	eukaryotic translation initiation factor 3 subunit K	mRNA	2.63	1.39	0	0	3.86667	10.18
LOC5578294	putative ribosome-binding factor A, mitochondrial	mRNA	2.62	1.39	0.02	0.05	0.15	0.41
LOC5565516	probable DNA-directed RNA polymerases I and III subunit RPAC2	mRNA	2.62	1.39	0.00484	0.01	0.23	0.603333
LOC5569493	histone acetyltransferase KAT8	mRNA	2.62	1.39	0.00194	0.00648	0.256667	0.69
LOC5565858	putative RNA polymerase II subunit B1 CTD phosphatase RPAP2 homolog	mRNA	2.62	1.39	1.69e-05	8.84e-05	0.51	1.35667
LOC5565923	KRR1 small subunit processome component homolog	mRNA	2.62	1.39	4.96e-06	2.83e-05	0.56	1.45333
LOC5580211	28S ribosomal protein S31, mitochondrial	mRNA	2.62	1.39	1.54e-08	1.31e-07	0.836667	2.17667
LOC5568813	2-oxoglutarate and iron-dependent oxygenase domain-containing protein 3	mRNA	2.62	1.39	1.02e-10	1.22e-09	1.25	3.29
LOC5569122	soma ferritin	mRNA	2.62	1.39	0	0	6.51	17.1067
LOC5580247	proliferating cell nuclear antigen	mRNA	2.62	1.39	0	0	12.1833	31.9967
LOC110675184	neurogenic protein big brain-like	mRNA	2.62	1.39	0	0	6.19667	16.3933
LOC5575266	nucleoporin Nup43	mRNA	2.61	1.39	3.01e-08	2.46e-07	0.72	1.89667
LOC5577613	deoxyribose-phosphate aldolase	mRNA	2.61	1.38	1.6e-13	2.85e-12	1.65667	4.34
LOC5572072	uncharacterized LOC5572072	mRNA	2.6	1.38	0.000115	0.00051	0.406667	1.05667
LOC5577582	cysteine proteinase inhibitor 1	mRNA	2.6	1.38	6.48e-07	4.32e-06	0.746667	1.92333
LOC110681523	small nuclear ribonucleoprotein F	mRNA	2.6	1.38	7.3e-09	6.56e-08	0.806667	2.07333
LOC5577345	SRR1-like protein	mRNA	2.6	1.38	1.52e-09	1.52e-08	1.15667	3
LOC5569181	translocon-associated protein subunit gamma	mRNA	2.6	1.38	0	0	2.81333	7.29333
LOC5569227	sulfatase-modifying factor 1	mRNA	2.59	1.37	0.00755	0.02	0.196667	0.506667
LOC5571671	mite group 2 allergen Gly d 2.02	mRNA	2.59	1.37	0.000605	0.00227	0.34	0.903333
LOC5574139	uncharacterized protein C9orf85 homolog	mRNA	2.59	1.37	1.6e-08	1.36e-07	0.77	2.02333
LOC5568757	transmembrane protease serine 9	mRNA	2.59	1.37	4.22e-15	9.12e-14	1.26667	3.30333
LOC5578242	zinc finger protein 250	mRNA	2.58	1.37	0.02	0.05	0.146667	0.376667
LOC5574041	probable methyltransferase BMT2 homolog	mRNA	2.58	1.37	0.00687	0.02	0.216667	0.543333
LOC5568225	probable DNA replication complex GINS protein PSF2	mRNA	2.58	1.37	0.00114	0.004	0.26	0.676667
LOC5577346	lipid droplet-associated hydrolase	mRNA	2.58	1.37	1.96e-05	0.000101	0.616667	1.57333
LOC5565919	39S ribosomal protein L4, mitochondrial	mRNA	2.58	1.37	6.87e-06	3.82e-05	0.56	1.45333
LOC5565878	NEDD8	mRNA	2.58	1.37	8.12e-07	5.31e-06	0.733333	1.93
LOC5569670	40S ribosomal protein S29	mRNA	2.58	1.37	0	0	4.5	11.67
LOC5577711	protein lethal(2)essential for life	mRNA	2.58	1.37	0	0	12.5367	32.3
LOC5575450	60S ribosomal protein L36	mRNA	2.58	1.37	0	0	23.48	60.6433
LOC5578854	28S ribosomal protein S28, mitochondrial	mRNA	2.57	1.36	0.000101	0.000453	0.533333	1.38333
LOC5571178	probable oligoribonuclease	mRNA	2.57	1.36	1.55e-05	8.14e-05	0.56	1.47
LOC5570396	thioredoxin-like protein 1	mRNA	2.57	1.36	2.22e-16	5.57e-15	4.15333	10.6767
LOC110679686	RWD domain-containing protein 1-like	mRNA	2.56	1.36	0.02	0.04	0.19	0.513333
LOC5565540	1,2-dihydroxy-3-keto-5-methylthiopentene dioxygenase	mRNA	2.56	1.36	1.79e-05	9.31e-05	0.67	1.72333
LOC5572192	probable 28S ribosomal protein S16, mitochondrial	mRNA	2.56	1.36	4.22e-06	2.44e-05	0.616667	1.58
LOC5574060	coiled-coil domain-containing protein 58	mRNA	2.56	1.36	1.5e-10	1.75e-09	1.00333	2.59667
LOC5573243	ruvB-like helicase 2	mRNA	2.56	1.35	9.99e-15	2.05e-13	2.28	5.83
LOC5579199	uncharacterized LOC5579199	mRNA	2.56	1.35	0	0	2.63667	6.75333
LOC5571414	actin-related protein 2	mRNA	2.56	1.35	0	0	4.11	10.65
LOC110678790	transmembrane protein 222	mRNA	2.55	1.35	6.5e-05	0.000304	0.476667	1.22333
LOC5577687	translocon-associated protein subunit delta	mRNA	2.55	1.35	1.26e-13	2.27e-12	3.05	7.86333
LOC5576894	uncharacterized LOC5576894	mRNA	2.55	1.35	0	0	52.3467	133.553
LOC5576865	tubulin gamma-1 chain	mRNA	2.55	1.35	0	0	3.52667	8.99333
LOC5574107	NTF2-related export protein	mRNA	2.54	1.35	0.01	0.03	0.17	0.446667
LOC5576595	frataxin homolog, mitochondrial	mRNA	2.54	1.35	3.49e-06	2.05e-05	0.63	1.61667
LOC5571011	RNA polymerase II transcriptional coactivator	mRNA	2.54	1.35	7.25e-09	6.52e-08	1.26	3.24667
LOC5577707	protein lethal(2)essential for life	mRNA	2.54	1.35	1.02e-14	2.09e-13	1.93667	4.95667
LOC5564626	vacuolar protein sorting-associated protein VTA1 homolog	mRNA	2.54	1.34	1.01e-09	1.04e-08	0.963333	2.45333
LOC5566158	cyclin-dependent kinases regulatory subunit	mRNA	2.53	1.34	0.00121	0.00423	0.253333	0.636667
LOC110678706	pre-mRNA-splicing factor Syf2-like	mRNA	2.53	1.34	0.00098	0.00351	0.276667	0.69
LOC5565505	M-phase phosphoprotein 6	mRNA	2.53	1.34	0.00064	0.00239	0.33	0.836667
LOC5568553	glutaredoxin-related protein 5, mitochondrial	mRNA	2.53	1.34	0.00028	0.00114	0.32	0.826667
LOC5580278	NADH dehydrogenase [ubiquinone] 1 alpha subcomplex subunit 2	mRNA	2.53	1.34	0.00028	0.00114	0.373333	0.98
LOC5579282	uncharacterized LOC5579282	mRNA	2.53	1.34	2.07e-06	1.26e-05	0.59	1.48667
LOC5564477	leptin receptor gene-related protein	mRNA	2.53	1.34	6.99e-07	4.61e-06	0.786667	1.99667
LOC5571770	histone H3-like centromeric protein A	mRNA	2.53	1.34	4.59e-09	4.31e-08	1.1	2.76
LOC5567996	proteasome subunit beta type-6	mRNA	2.53	1.34	2.18e-13	3.78e-12	2.14667	5.46
LOC110676856	glutathione S-transferase 1-like	mRNA	2.53	1.34	4.44e-16	1.08e-14	1.90333	4.82667
LOC5576046	transcription factor BTF3 homolog 4	mRNA	2.53	1.34	0	0	23.5	59.43
LOC5563882	6-phosphogluconolactonase	mRNA	2.53	1.34	0	0	3.1	7.88
LOC5569162	craniofacial development protein 1	mRNA	2.52	1.33	0.00291	0.0093	0.46	1.16667
LOC5567888	general transcription factor IIH subunit 4	mRNA	2.52	1.33	5.59e-09	5.14e-08	0.946667	2.39667
LOC5567045	general odorant-binding protein 99a	mRNA	2.52	1.33	0	0	5.75333	14.49
LOC5572847	signal recognition particle subunit SRP68	mRNA	2.52	1.33	0	0	3.73	9.36
LOC5567383	proteasome subunit alpha type-2	mRNA	2.52	1.33	0	0	3.35667	8.48667
LOC5572388	uncharacterized LOC5572388	mRNA	2.51	1.33	0.00535	0.02	0.266667	0.686667
LOC5570684	zinc finger protein 624	mRNA	2.51	1.33	0.00304	0.00967	0.22	0.56
LOC5570020	cytochrome b-c1 complex subunit 9	mRNA	2.51	1.33	0.00277	0.0089	0.216667	0.556667
LOC110678440	FGFR1 oncogene partner-like	mRNA	2.51	1.33	0.00234	0.00765	0.256667	0.646667
LOC5574872	mitochondrial import inner membrane translocase subunit Tim29	mRNA	2.51	1.33	5.91e-05	0.000278	0.44	1.12
LOC5566095	60S ribosome subunit biogenesis protein NIP7 homolog	mRNA	2.51	1.33	9.29e-06	5.06e-05	0.563333	1.4
LOC5573056	translation initiation factor eIF-2B subunit alpha	mRNA	2.51	1.33	3.03e-06	1.8e-05	0.82	2.05667
LOC5578116	39S ribosomal protein L15, mitochondrial	mRNA	2.51	1.33	7.1e-07	4.67e-06	0.883333	2.22
LOC5565992	palmitoyl-protein thioesterase 1	mRNA	2.51	1.33	6.13e-07	4.09e-06	0.583333	1.47333
LOC5570504	AP-3 complex subunit sigma-2	mRNA	2.51	1.33	5.49e-09	5.05e-08	1.05333	2.62333
LOC5565851	mediator of RNA polymerase II transcription subunit 15	mRNA	2.51	1.33	0	0	3.03333	7.67333
LOC5579835	exosome complex exonuclease RRP42	mRNA	2.51	1.32	1.62e-05	8.49e-05	0.683333	1.72333
LOC5570804	oxysterol-binding protein-related protein 11	mRNA	2.5	1.32	1.72e-05	8.97e-05	0.48	1.20667
LOC5577517	sphingosine-1-phosphate lyase	mRNA	2.5	1.32	1.44e-07	1.06e-06	0.806667	2.02667
LOC5568827	serine	mRNA	2.5	1.32	6.06e-08	4.72e-07	1.01333	2.56333
LOC5564547	39S ribosomal protein L19, mitochondrial	mRNA	2.5	1.32	9.01e-11	1.09e-09	1.24333	3.11667
LOC5571418	actin-related protein 2	mRNA	2.5	1.32	5.63e-11	7.05e-10	2.14333	5.37
LOC5563639	protein FAM114A2	mRNA	2.5	1.32	1.11e-16	2.89e-15	1.77333	4.43
LOC5573413	40S ribosomal protein S10b	mRNA	2.5	1.32	0	0	23.4567	58.5833
LOC5564201	serine protease easter (CLIPB15)	mRNA	2.5	1.32	0	0	4.91667	12.27
LOC5565774	phosphoglycerate kinase	mRNA	2.5	1.32	0	0	7.92	19.84
LOC5568221	uncharacterized LOC5568221	mRNA	2.49	1.32	0.02	0.05	0.19	0.463333
LOC5569068	WD repeat-containing protein 82	mRNA	2.49	1.32	1.99e-12	3.01e-11	2.22	5.55
LOC5574369	DNA-directed RNA polymerases I, II, and III subunit RPABC1	mRNA	2.49	1.32	0	0	3.00333	7.51333
LOC5572889	MIP18 family protein CG30152	mRNA	2.48	1.31	0.00209	0.00691	0.416667	1.04333
LOC5565950	zinc finger and SCAN domain-containing protein 21	mRNA	2.48	1.31	0.00147	0.00506	0.373333	0.943333
LOC5572169	probable U3 small nucleolar RNA-associated protein 11	mRNA	2.48	1.31	0.000107	0.000479	0.473333	1.18667
LOC5571267	OCIA domain-containing protein 1	mRNA	2.48	1.31	7.55e-09	6.76e-08	0.846667	2.10667
LOC5566592	nuclear pore glycoprotein p62	mRNA	2.48	1.31	4.88e-10	5.28e-09	1.29	3.19667
LOC5573948	dolichyl-diphosphooligosaccharide--protein glycosyltransferase subunit DAD1	mRNA	2.48	1.31	1.96e-12	2.96e-11	1.64667	4.1
LOC5565783	peroxisomal biogenesis factor 19	mRNA	2.48	1.31	0	0	3.84	9.52
LOC5568652	cytochrome P450 28a5	mRNA	2.47	1.31	0	0	5.49667	13.6267
LOC5568330	probable RNA 3'-terminal phosphate cyclase-like protein	mRNA	2.47	1.3	5.6e-10	6.05e-09	1.47333	3.64667
LOC5575828	26S proteasome regulatory subunit 4	mRNA	2.47	1.3	0	0	7.61333	18.7533
LOC5567565	lysosomal aspartic protease	mRNA	2.47	1.3	0	0	7.32667	18.15
LOC5568101	uncharacterized LOC5568101	mRNA	2.46	1.3	0.00839	0.02	0.333333	0.83
LOC5571892	protein arginine methyltransferase NDUFAF7 homolog, mitochondrial	mRNA	2.46	1.3	0.00318	0.01	0.25	0.616667
LOC5576923	uncharacterized LOC5576923	mRNA	2.46	1.3	0.00228	0.00749	0.296667	0.74
LOC5568420	uncharacterized LOC5568420	mRNA	2.46	1.3	0.00152	0.00522	0.34	0.84
LOC5575100	39S ribosomal protein L41, mitochondrial	mRNA	2.46	1.3	0.000456	0.00177	0.44	1.06333
LOC23687643	protein BCCIP homolog	mRNA	2.46	1.3	5.78e-08	4.51e-07	0.83	2.04
LOC5575717	probable 39S ribosomal protein L45, mitochondrial	mRNA	2.46	1.3	1.44e-09	1.44e-08	1.13333	2.8
LOC5580238	TATA-box-binding protein	mRNA	2.46	1.3	1.18e-09	1.21e-08	0.963333	2.39
LOC5577709	protein lethal(2)essential for life	mRNA	2.46	1.3	1.59e-12	2.43e-11	2.5	6.19
LOC5573753	26S proteasome non-ATPase regulatory subunit 7	mRNA	2.46	1.3	2.65e-14	5.16e-13	3.39333	8.36
LOC5575529	histone H1A, sperm	mRNA	2.45	1.29	0.00231	0.00758	0.383333	0.966667
LOC5575410	28S ribosomal protein S30, mitochondrial	mRNA	2.45	1.29	4.93e-13	8.17e-12	2.24	5.5
LOC5575114	pachytene checkpoint protein 2 homolog	mRNA	2.45	1.29	2.59e-14	5.04e-13	1.94	4.78667
LOC5563578	glycosylated lysosomal membrane protein	mRNA	2.45	1.29	0	0	6.16333	15.1133
LOC110675168	uncharacterized LOC110675168	mRNA	2.44	1.29	0.00723	0.02	0.226667	0.566667
LOC5573084	aminomethyltransferase, mitochondrial	mRNA	2.44	1.29	0.00476	0.01	0.24	0.596667
LOC5572448	hsp70-binding protein 1	mRNA	2.44	1.29	1.05e-05	5.68e-05	0.626667	1.53667
LOC5577244	39S ribosomal protein L21, mitochondrial	mRNA	2.44	1.29	7.46e-07	4.9e-06	1.04333	2.53667
LOC5574842	general transcription factor IIE subunit 2	mRNA	2.44	1.29	1.95e-08	1.64e-07	0.836667	2.05333
LOC5571450	NADH dehydrogenase [ubiquinone] 1 beta subcomplex subunit 5, mitochondrial	mRNA	2.44	1.29	7.2e-10	7.62e-09	1.34667	3.27667
LOC110678608	uncharacterized LOC110678608	mRNA	2.44	1.29	3.36e-10	3.71e-09	1.60333	3.93667
LOC5572285	bax inhibitor 1	mRNA	2.44	1.29	0	0	6.92667	16.95
LOC5566551	protein transport protein Sec61 subunit gamma	mRNA	2.44	1.29	0	0	5.51667	13.4933
LOC5563686	40S ribosomal protein S21	mRNA	2.44	1.29	0	0	4.51	11.12
LOC5575384	vacuolar protein-sorting-associated protein 25	mRNA	2.44	1.28	0.00133	0.00461	0.346667	0.85
LOC5576685	protein CutA homolog	mRNA	2.44	1.28	5.34e-05	0.000253	0.506667	1.25
LOC5579952	replication factor C subunit 4	mRNA	2.44	1.28	5.94e-08	4.63e-07	0.993333	2.4
LOC110678326	synaptosomal-associated protein 29-like	mRNA	2.44	1.28	0	0	4.71	11.51
LOC5571455	U6 snRNA phosphodiesterase	mRNA	2.43	1.28	0.00135	0.00467	0.396667	0.953333
LOC5566472	WD repeat-containing protein 91	mRNA	2.43	1.28	0.00015	0.000647	0.423333	1.04
LOC5566028	rutC family protein UK114	mRNA	2.43	1.28	0.000146	0.000633	0.43	1.06667
LOC5563790	armadillo repeat-containing protein 7	mRNA	2.43	1.28	0.000131	0.000572	0.443333	1.07667
LOC5563791	nucleolar protein 16	mRNA	2.43	1.28	6.58e-09	5.98e-08	1.13	2.73667
LOC5575706	L-lactate dehydrogenase	mRNA	2.43	1.28	0	0	30.17	73.1667
LOC5568194	ER membrane protein complex subunit 3	mRNA	2.43	1.28	0	0	3.48333	8.48333
LOC5571809	nuclear migration protein nudC	mRNA	2.42	1.28	6.52e-07	4.34e-06	0.83	2.00333
LOC5578203	uncharacterized LOC5578203	mRNA	2.42	1.28	3.14e-07	2.18e-06	1.07	2.60667
LOC5576707	actin-related protein 10	mRNA	2.42	1.28	1.14e-09	1.16e-08	1.23333	2.97
LOC5564024	COP9 signalosome complex subunit 6	mRNA	2.42	1.28	9.34e-11	1.13e-09	1.32	3.21333
LOC5578938	protoporphyrinogen oxidase	mRNA	2.42	1.28	1.29e-13	2.31e-12	1.7	4.14
LOC5574493	cytochrome b561 domain-containing protein 2	mRNA	2.42	1.27	0.00208	0.00688	0.423333	1.03333
LOC5565824	uncharacterized LOC5565824	mRNA	2.42	1.27	0.000387	0.00153	2.35	5.35
LOC5574741	5-demethoxyubiquinone hydroxylase, mitochondrial	mRNA	2.42	1.27	4.97e-06	2.84e-05	0.653333	1.59
LOC5576132	39S ribosomal protein L37, mitochondrial	mRNA	2.42	1.27	3.26e-08	2.66e-07	1.00333	2.44667
LOC5575105	40S ribosomal protein S15	mRNA	2.42	1.27	0	0	36.92	89.3067
LOC5568323	MIP18 family protein CG7949	mRNA	2.41	1.27	0.000644	0.0024	0.313333	0.766667
LOC5577717	protein lethal(2)essential for life	mRNA	2.41	1.27	2.02e-08	1.69e-07	0.953333	2.31333
LOC5570868	SAP30-binding protein	mRNA	2.41	1.27	2.53e-10	2.85e-09	1.39	3.34667
LOC5576590	protein Spindly	mRNA	2.41	1.27	1.46e-11	1.96e-10	1.83	4.50667
LOC5573384	TBP-related factor	mRNA	2.4	1.26	0.00442	0.01	0.246667	0.606667
LOC5576404	uncharacterized LOC5576404	mRNA	2.4	1.26	0.000568	0.00215	0.53	1.24667
LOC5578838	metallophosphoesterase 1 homolog	mRNA	2.4	1.26	0.000293	0.00119	0.393333	0.95
LOC5566611	PRKR-interacting protein 1 homolog	mRNA	2.4	1.26	0.000125	0.000549	0.4	0.976667
LOC5580045	uncharacterized LOC5580045	mRNA	2.4	1.26	8.75e-05	0.000399	0.46	1.11667
LOC5573119	nucleolin 1	mRNA	2.4	1.26	7.12e-05	0.00033	0.496667	1.20333
LOC5570019	39S ribosomal protein L18, mitochondrial	mRNA	2.4	1.26	1.7e-06	1.05e-05	0.826667	1.98667
LOC5575147	mitochondrial inner membrane protease ATP23 homolog	mRNA	2.4	1.26	1.37e-07	1.01e-06	0.826667	1.99333
LOC5572917	leucine-rich repeat-containing protein 15 (LRIM3)	mRNA	2.4	1.26	1.52e-11	2.04e-10	1.56667	3.75333
LOC5564577	soma ferritin	mRNA	2.4	1.26	0	0	7.28667	17.4933
LOC5564117	peroxiredoxin 1	mRNA	2.4	1.26	0	0	34.15	81.9367
LOC5564770	protein SMG9	mRNA	2.39	1.26	0.000731	0.00269	0.35	0.85
LOC5572966	39S ribosomal protein L51, mitochondrial	mRNA	2.39	1.26	0.000403	0.00159	0.476667	1.14333
LOC5572080	probable phosphomannomutase	mRNA	2.39	1.26	6.27e-06	3.51e-05	0.463333	1.11333
LOC5571429	uncharacterized LOC5571429	mRNA	2.39	1.26	6.37e-10	6.78e-09	2.20333	5.31667
LOC5577630	cytochrome c oxidase subunit 6A2, mitochondrial	mRNA	2.39	1.26	0	0	6.29667	15.0833
LOC5571402	rRNA methyltransferase 3, mitochondrial	mRNA	2.39	1.25	0.00234	0.00765	0.333333	0.803333
LOC5564916	protein C19orf12 homolog	mRNA	2.39	1.25	3.63e-07	2.5e-06	0.73	1.74667
LOC5578994	28S ribosomal protein S5, mitochondrial	mRNA	2.39	1.25	1.21e-08	1.04e-07	1.16	2.76333
LOC5578101	signal peptidase complex subunit 2	mRNA	2.39	1.25	1.24e-09	1.26e-08	1.77	4.23333
LOC5570654	ubiquitin-like protein 5	mRNA	2.38	1.25	0.01	0.04	0.243333	0.586667
LOC5576322	chromatin modification-related protein EAF1	mRNA	2.38	1.25	0.00227	0.00744	0.406667	0.98
LOC5576635	probable U2 small nuclear ribonucleoprotein A'	mRNA	2.38	1.25	6.34e-05	0.000297	0.656667	1.58667
LOC23687553	3-oxoacyl-[acyl-carrier-protein] reductase FabG	mRNA	2.38	1.25	1.72e-06	1.06e-05	0.846667	2.00333
LOC5577050	vacuolar protein sorting-associated protein 51 homolog	mRNA	2.38	1.25	5.1e-07	3.44e-06	1.03667	2.48667
LOC5576003	protein SEC13 homolog	mRNA	2.38	1.25	3.77e-09	3.6e-08	2.19	5.23
LOC5570814	gametocyte-specific factor 1 homolog	mRNA	2.38	1.25	3.27e-12	4.79e-11	2.63333	6.32667
LOC5563925	pickpocket protein 28	mRNA	2.38	1.25	7.33e-15	1.53e-13	1.67333	3.98667
LOC5574180	delta-aminolevulinic acid dehydratase	mRNA	2.38	1.25	0	0	14.2367	33.96
LOC5573941	ribonuclease P protein subunit p30	mRNA	2.37	1.25	0.000435	0.00169	0.44	1.05
LOC5570104	DNA excision repair protein ERCC-1	mRNA	2.37	1.25	0.000293	0.00119	0.566667	1.35333
LOC5578298	N-chimaerin	mRNA	2.37	1.25	9.54e-05	0.000431	0.416667	0.983333
LOC5568961	thioredoxin domain-containing protein 15	mRNA	2.37	1.25	1.01e-05	5.46e-05	0.886667	2.09667
LOC5571573	tRNA (guanine-N(7)-)-methyltransferase	mRNA	2.37	1.25	2.02e-09	2e-08	1.41667	3.34667
LOC5565743	uncharacterized LOC5565743	mRNA	2.37	1.25	6.36e-12	8.91e-11	2.19	5.19
LOC5565756	probable ribosome production factor 1	mRNA	2.37	1.25	3.99e-12	5.77e-11	2.81	6.65667
LOC5578121	proteasome subunit beta type-7	mRNA	2.37	1.25	0	0	4.74333	11.2467
LOC5569601	mediator of RNA polymerase II transcription subunit 20	mRNA	2.37	1.24	0.00194	0.00646	0.306667	0.73
LOC110678469	NADH-ubiquinone oxidoreductase subunit 8	mRNA	2.37	1.24	6.16e-06	3.46e-05	0.67	1.58333
LOC5578318	transcription factor A, mitochondrial	mRNA	2.37	1.24	6.27e-09	5.72e-08	1.29333	3.03667
LOC5571793	protein Peter pan	mRNA	2.37	1.24	2.34e-09	2.3e-08	1.16333	2.76333
LOC5578111	caspase	mRNA	2.37	1.24	8.75e-11	1.06e-09	2.93	6.94
LOC5577327	transmembrane emp24 domain-containing protein eca	mRNA	2.37	1.24	7.31e-11	9e-10	1.79	4.24333
LOC5565719	mitochondrial genome maintenance exonuclease 1	mRNA	2.36	1.24	0.000407	0.0016	0.446667	1.04333
LOC5573192	WW domain-binding protein 11	mRNA	2.36	1.24	0.000181	0.000768	0.56	1.34667
LOC5575924	elongation factor Tu	mRNA	2.36	1.24	0.000164	0.000704	0.636667	1.51667
LOC5563625	proteasome assembly chaperone 2	mRNA	2.36	1.24	1.72e-05	8.97e-05	0.626667	1.45667
LOC5571540	cytochrome P450 6a14	mRNA	2.36	1.24	1.89e-06	1.16e-05	0.973333	2.27667
LOC5569166	H/ACA ribonucleoprotein complex subunit 3	mRNA	2.36	1.24	1.35e-07	1e-06	0.94	2.23333
LOC5571413	ubiquitin fusion degradation protein 1 homolog	mRNA	2.36	1.24	3.29e-11	4.26e-10	1.98333	4.70333
LOC5566123	laminin subunit gamma-1	mRNA	2.36	1.24	0	0	21.6633	51.1633
LOC5564228	CDGSH iron-sulfur domain-containing protein 3, mitochondrial	mRNA	2.35	1.24	0.00748	0.02	0.263333	0.636667
LOC5565138	50S ribosomal protein L1	mRNA	2.35	1.24	2.81e-07	1.97e-06	0.84	1.99
LOC5568260	60S ribosomal protein L31	mRNA	2.35	1.24	0	0	13.9067	32.6933
LOC5572124	uncharacterized LOC5572124	mRNA	2.35	1.23	0.0016	0.00547	0.393333	0.936667
LOC5566975	short-chain specific acyl-CoA dehydrogenase, mitochondrial	mRNA	2.35	1.23	0.000344	0.00137	0.396667	0.94
LOC5571308	uncharacterized LOC5571308	mRNA	2.35	1.23	5.58e-07	3.75e-06	0.92	2.16333
LOC5565507	uncharacterized LOC5565507	mRNA	2.35	1.23	3.19e-09	3.06e-08	2.06333	4.83333
LOC5571200	bolA-like protein 3	mRNA	2.34	1.23	0.00165	0.00559	0.47	1.12
LOC5573573	uncharacterized LOC5573573	mRNA	2.34	1.23	4.93e-07	3.33e-06	1.00333	2.35
LOC5565657	signal recognition particle 19 kDa protein	mRNA	2.34	1.23	2.6e-09	2.53e-08	1.00333	2.36
LOC5569637	leucine-rich repeat-containing G-protein coupled receptor 4	mRNA	2.34	1.23	0	0	50.25	117.9
LOC5567053	general odorant-binding protein 99a	mRNA	2.34	1.22	2.28e-05	0.000115	0.496667	1.17333
LOC5571664	enolase	mRNA	2.34	1.22	0	0	32.2667	75.3567
LOC5579919	60S ribosomal protein L18a	mRNA	2.34	1.22	0	0	33.17	77.5833
LOC5575073	microfibril-associated glycoprotein 4	mRNA	2.33	1.22	0.000201	0.000844	0.58	1.36667
LOC5578998	probable DNA-directed RNA polymerase III subunit RPC6	mRNA	2.33	1.22	5.1e-05	0.000243	0.513333	1.21
LOC5578145	pinin	mRNA	2.33	1.22	4.79e-09	4.46e-08	1.13333	2.60667
LOC5569515	ubiquitin thioesterase otubain-like	mRNA	2.33	1.22	4.55e-11	5.79e-10	1.79	4.16333
LOC5579012	ER membrane protein complex subunit 8	mRNA	2.33	1.22	4.53e-11	5.77e-10	2.31333	5.45
LOC5575837	casein kinase II subunit alpha	mRNA	2.33	1.22	0	0	11.03	25.65
LOC5575813	probable phospholipid hydroperoxide glutathione peroxidase	mRNA	2.33	1.22	0	0	12.8467	29.87
LOC5572994	selenium-binding protein 1-B	mRNA	2.33	1.22	0	0	9.11667	21.3133
LOC5576593	uncharacterized LOC5576593	mRNA	2.32	1.22	0.000194	0.000819	0.6	1.37
LOC5570069	geranylgeranyl transferase type-2 subunit beta	mRNA	2.32	1.22	0.000147	0.000634	0.55	1.28
LOC5570131	uncharacterized LOC5570131	mRNA	2.32	1.22	5.54e-05	0.000261	0.563333	1.31667
LOC5572564	probable histone-binding protein Caf1	mRNA	2.32	1.22	0	0	6.31333	14.7267
LOC110676901	thiamine transporter 1-like	mRNA	2.32	1.21	0.00171	0.00579	0.303333	0.69
LOC110675386	protein GPR107-like	mRNA	2.32	1.21	6.7e-09	6.08e-08	1.34	3.08667
LOC5572921	conserved oligomeric Golgi complex subunit 4	mRNA	2.32	1.21	2.63e-09	2.55e-08	1.68667	3.96
LOC5563946	replication protein A 32 kDa subunit	mRNA	2.32	1.21	0	0	3.33667	7.74667
LOC5578868	uncharacterized LOC5578868	mRNA	2.32	1.21	0	0	9.03667	21.0233
LOC5570230	3-oxoacyl-[acyl-carrier-protein] reductase FabG	mRNA	2.32	1.21	0	0	3.94	9.17667
LOC5580006	UPF0415 protein C7orf25 homolog	mRNA	2.31	1.21	0.00137	0.00474	0.606667	1.38
LOC5573327	probable RNA 2'-phosphotransferase	mRNA	2.31	1.21	0.000961	0.00345	0.38	0.89
LOC5573675	integrator complex subunit 9	mRNA	2.31	1.21	6.34e-06	3.55e-05	0.736667	1.70333
LOC5578147	peroxiredoxin-2	mRNA	2.31	1.21	1.07e-06	6.85e-06	0.863333	2.03667
LOC5571983	hydroxyacylglutathione hydrolase, mitochondrial	mRNA	2.31	1.21	1.46e-07	1.08e-06	1.09667	2.53333
LOC5564849	GTP:AMP phosphotransferase AK3, mitochondrial	mRNA	2.31	1.21	1.27e-07	9.44e-07	1.25	2.92333
LOC5572282	transmembrane 7 superfamily member 3	mRNA	2.31	1.21	4.34e-08	3.46e-07	1.18	2.72
LOC5565767	uncharacterized LOC5565767	mRNA	2.31	1.21	4.51e-09	4.24e-08	1.38667	3.19
LOC5568216	probable ATP-dependent RNA helicase DDX55 homolog	mRNA	2.31	1.21	8.05e-10	8.43e-09	1.50667	3.52667
LOC110677044	jerky protein homolog-like	mRNA	2.31	1.21	1.89e-10	2.17e-09	2.42667	5.56333
LOC5567595	mediator of RNA polymerase II transcription subunit 4	mRNA	2.31	1.21	9.3e-12	1.28e-10	1.81	4.21333
LOC110675150	ornithine decarboxylase antizyme-like	mRNA	2.31	1.21	0	0	14.5233	33.59
LOC5565624	40S ribosomal protein S24	mRNA	2.31	1.21	0	0	33.76	78.1633
LOC5572195	eukaryotic translation initiation factor 3 subunit L	mRNA	2.31	1.21	0	0	11.8733	27.4767
LOC23687404	glyceraldehyde-3-phosphate dehydrogenase 1	mRNA	2.31	1.21	0	0	81.8833	189.467
LOC5575306	peritrophin-1	mRNA	2.31	1.2	0.000436	0.0017	0.5	1.13
LOC5564052	uncharacterized LOC5564052	mRNA	2.3	1.2	0.02	0.05	0.323333	0.733333
LOC5567175	enhancer of yellow 2 transcription factor	mRNA	2.3	1.2	0.00519	0.02	0.276667	0.666667
LOC5567390	uncharacterized LOC5567390	mRNA	2.3	1.2	0.000325	0.00131	0.4	0.92
LOC5564558	uncharacterized LOC5564558	mRNA	2.3	1.2	0.000262	0.00108	0.47	1.08
LOC5567684	ubiquitin-fold modifier 1	mRNA	2.3	1.2	3.42e-06	2.01e-05	0.993333	2.29667
LOC5570821	mannose-P-dolichol utilization defect 1 protein homolog	mRNA	2.3	1.2	4.8e-08	3.81e-07	0.953333	2.18667
LOC5573174	cell division cycle protein 123 homolog	mRNA	2.3	1.2	2.98e-10	3.32e-09	1.94333	4.45
LOC5576426	general transcription factor IIH subunit 3	mRNA	2.29	1.2	4.9e-05	0.000234	0.596667	1.39333
LOC5575897	anaphase-promoting complex subunit 5	mRNA	2.29	1.2	2.86e-07	2e-06	1.27	2.89667
LOC5567856	nucleoporin SEH1	mRNA	2.29	1.2	1.27e-08	1.1e-07	1.18333	2.72
LOC5568817	mRNA-decapping enzyme 1A	mRNA	2.29	1.2	0	0	4.39667	10.0633
LOC5570855	cyclin-dependent kinase 1	mRNA	2.29	1.2	0	0	10.4667	24.1967
LOC5576828	AH receptor-interacting protein	mRNA	2.29	1.19	0.000666	0.00248	0.416667	0.976667
LOC5572612	spindle assembly abnormal protein 6 homolog	mRNA	2.29	1.19	0.00041	0.00161	0.47	1.06667
LOC110676860	probable palmitoyltransferase ZDHHC24	mRNA	2.29	1.19	6.79e-05	0.000316	0.58	1.34667
LOC5579886	cyclin-dependent kinase 7	mRNA	2.29	1.19	4.51e-06	2.59e-05	0.69	1.61333
LOC5572289	iduronate 2-sulfatase	mRNA	2.29	1.19	7.87e-08	6.06e-07	0.876667	2.03333
LOC5568319	probable aminoacyl tRNA synthase complex-interacting multifunctional protein 2	mRNA	2.29	1.19	5.62e-13	9.26e-12	2.82667	6.46333
LOC5575912	N6-adenosine-methyltransferase MT-A70 ime4 (METTL3)	mRNA	2.28	1.19	6.48e-06	3.62e-05	0.756667	1.72667
LOC5567787	probable cleavage and polyadenylation specificity factor subunit 2	mRNA	2.28	1.19	7.03e-11	8.7e-10	1.95667	4.47
LOC5574499	Krueppel homolog 1	mRNA	2.28	1.19	9.56e-12	1.31e-10	1.58667	3.66
LOC5567784	histone deacetylase complex subunit SAP30 homolog	mRNA	2.28	1.19	5.92e-12	8.32e-11	1.73667	3.97333
LOC110679265	isochorismatase domain-containing protein 1-like	mRNA	2.28	1.19	3.35e-14	6.44e-13	2.55	5.86333
LOC5563654	SUMO-activating enzyme subunit 1	mRNA	2.28	1.19	0	0	5.50667	12.59
LOC5571661	probable ATP-dependent RNA helicase DDX23	mRNA	2.27	1.19	4.44e-12	6.38e-11	1.71333	3.89667
LOC5565506	ubiquinone biosynthesis O-methyltransferase, mitochondrial	mRNA	2.27	1.18	0.00157	0.00535	0.383333	0.876667
LOC5575498	protein arginine N-methyltransferase 7	mRNA	2.27	1.18	8.43e-05	0.000386	0.633333	1.45333
LOC5577385	probable 39S ribosomal protein L49, mitochondrial	mRNA	2.27	1.18	4.92e-08	3.89e-07	1.05	2.41333
LOC5572907	kelch domain-containing protein 4	mRNA	2.27	1.18	4.63e-09	4.34e-08	1.45333	3.32667
LOC5572640	prefoldin subunit 1	mRNA	2.27	1.18	4e-10	4.39e-09	1.63667	3.71333
LOC5577642	guanine deaminase	mRNA	2.27	1.18	1.73e-13	3.06e-12	3.12333	7.09667
LOC5570916	anamorsin homolog	mRNA	2.27	1.18	3.33e-16	8.18e-15	3.81	8.65333
LOC5574193	peroxiredoxin-6	mRNA	2.27	1.18	1.11e-16	2.89e-15	2.58333	5.87
LOC5566771	nuclear pore complex protein Nup50	mRNA	2.27	1.18	0	0	3.44333	7.84
LOC5575843	probable 26S proteasome non-ATPase regulatory subunit 3	mRNA	2.27	1.18	0	0	6.34	14.4767
LOC5569476	activator of basal transcription 1	mRNA	2.26	1.18	0.000658	0.00245	0.49	1.11
LOC5579054	general transcription factor IIF subunit 2	mRNA	2.26	1.18	7.64e-05	0.000352	0.676667	1.54333
LOC5570703	EP300-interacting inhibitor of differentiation 3	mRNA	2.26	1.18	4.49e-07	3.05e-06	0.973333	2.19667
LOC5575654	fumarylacetoacetase	mRNA	2.26	1.18	9.68e-09	8.53e-08	1.59667	3.61333
LOC5577355	uncharacterized LOC5577355	mRNA	2.26	1.18	3.68e-10	4.06e-09	2.09667	4.77
LOC5578267	ribonuclease kappa	mRNA	2.26	1.18	8.88e-16	2.06e-14	3.73333	8.49333
LOC23687632	acidic leucine-rich nuclear phosphoprotein 32 family member B	mRNA	2.26	1.18	0	0	24.24	55.0333
LOC5565701	cytochrome c oxidase subunit 5A, mitochondrial	mRNA	2.26	1.18	0	0	9.54333	21.5867
LOC5567901	MAM and LDL-receptor class A domain-containing protein 1	mRNA	2.26	1.18	0	0	5.78667	13.11
LOC5574509	glycosylphosphatidylinositol anchor biosynthesis protein 11	mRNA	2.26	1.17	0.000557	0.00211	0.423333	0.963333
LOC5568088	tRNA-splicing endonuclease subunit Sen2	mRNA	2.26	1.17	1.14e-08	9.92e-08	1.06667	2.41
LOC110677919	60S ribosomal protein L27a	mRNA	2.26	1.17	0	0	16.1933	36.5867
LOC23687521	ribonuclease H1	mRNA	2.25	1.17	0.0028	0.009	0.306667	0.696667
LOC5567637	dehydrogenase	mRNA	2.25	1.17	0.000586	0.0022	0.44	1
LOC5574567	probable deoxyhypusine synthase	mRNA	2.25	1.17	5.34e-05	0.000253	0.546667	1.23667
LOC5572209	pyridoxal kinase	mRNA	2.25	1.17	4.52e-06	2.6e-05	0.896667	2.02667
LOC5576908	uncharacterized LOC5576908	mRNA	2.25	1.17	6.03e-08	4.7e-07	1.46667	3.31333
LOC5578484	uncharacterized LOC5578484	mRNA	2.25	1.17	3.77e-08	3.05e-07	1.03	2.32333
LOC5570017	transmembrane emp24 domain-containing protein 2	mRNA	2.25	1.17	3.93e-09	3.73e-08	1.30667	2.94
LOC5574862	histidine triad nucleotide-binding protein 1	mRNA	2.25	1.17	6.16e-10	6.58e-09	1.38	3.11667
LOC5574484	proteasome subunit beta type-2	mRNA	2.25	1.17	2.02e-11	2.68e-10	2.69333	6.09
LOC5575321	WW domain-binding protein 2	mRNA	2.25	1.17	0	0	4.25	9.54333
LOC5570115	myeloblastin	mRNA	2.24	1.17	0.00272	0.00877	0.396667	0.886667
LOC5570147	mitochondrial import inner membrane translocase subunit Tim13	mRNA	2.24	1.17	3.33e-06	1.96e-05	0.866667	1.93333
LOC110673983	ADP-ribosylation factor-like protein 2	mRNA	2.24	1.17	1.24e-08	1.07e-07	1.24667	2.8
LOC5564047	iron-sulfur cluster assembly scaffold protein IscU	mRNA	2.24	1.17	2.45e-12	3.67e-11	3.24	7.23667
LOC5571868	uncharacterized protein C7orf50 homolog	mRNA	2.24	1.16	0.02	0.04	0.25	0.56
LOC5564473	uncharacterized LOC5564473	mRNA	2.24	1.16	0.02	0.04	0.196667	0.45
LOC5567077	uncharacterized LOC5567077	mRNA	2.24	1.16	0.0078	0.02	0.32	0.713333
LOC110678160	putative uncharacterized protein DDB_G0271606	mRNA	2.24	1.16	0.00268	0.00863	0.44	0.996667
LOC5574740	non-structural maintenance of chromosomes element 3 homolog	mRNA	2.24	1.16	0.000428	0.00167	0.633333	1.44333
LOC5564869	probable ATP-dependent RNA helicase DDX28	mRNA	2.24	1.16	0.000229	0.00095	0.496667	1.14
LOC5573779	EEF1A lysine methyltransferase 2	mRNA	2.24	1.16	7.69e-06	4.25e-05	0.69	1.54667
LOC5571173	succinate dehydrogenase cytochrome b560 subunit, mitochondrial	mRNA	2.24	1.16	1.33e-07	9.83e-07	1.43667	3.23333
LOC5564317	26S proteasome non-ATPase regulatory subunit 4	mRNA	2.24	1.16	6.32e-14	1.18e-12	4.02333	8.97333
LOC5577531	uncharacterized LOC5577531	mRNA	2.23	1.16	0.00754	0.02	0.37	0.83
LOC5571531	cytochrome P450 6a20	mRNA	2.23	1.16	0.0026	0.00841	0.32	0.733333
LOC5574759	C-type lectin domain family 6 member A	mRNA	2.23	1.16	0.0018	0.00607	0.303333	0.673333
LOC5567430	checkpoint protein HUS1	mRNA	2.23	1.16	0.00053	0.00202	0.47	1.06667
LOC5570562	serine protease easter	mRNA	2.23	1.16	8.96e-06	4.9e-05	0.746667	1.66333
LOC5567789	single-stranded DNA-binding protein, mitochondrial	mRNA	2.23	1.16	4.04e-09	3.83e-08	1.36333	3.05667
LOC5572376	BTB/POZ domain-containing protein 3	mRNA	2.23	1.16	1.48e-09	1.49e-08	1.71	3.83
LOC5579168	proteasome subunit alpha type-3	mRNA	2.23	1.16	3.33e-16	8.18e-15	2.64333	5.94333
LOC5568436	eukaryotic translation initiation factor 3 subunit G	mRNA	2.23	1.16	0	0	7.71667	17.2533
LOC5573492	translocation protein SEC62	mRNA	2.23	1.16	0	0	3.65333	8.20667
LOC5574026	serine protease	mRNA	2.23	1.16	0	0	4.08667	9.15
LOC5564793	C-Myc-binding protein	mRNA	2.23	1.16	0	0	5.07	11.3067
LOC5572992	28 kDa heat- and acid-stable phosphoprotein	mRNA	2.23	1.16	0	0	5.28667	11.76
LOC5563909	uncharacterized LOC5563909	mRNA	2.22	1.15	0.00618	0.02	0.376667	0.83
LOC5563560	probable dimethyladenosine transferase	mRNA	2.22	1.15	6.4e-05	0.0003	0.89	1.99
LOC5574482	CDK5RAP3-like protein	mRNA	2.22	1.15	3.81e-05	0.000185	0.7	1.54
LOC5568564	protein Vhl	mRNA	2.22	1.15	2.18e-08	1.82e-07	1.46	3.21667
LOC5574590	hydroxysteroid dehydrogenase-like protein 2	mRNA	2.22	1.15	9.3e-09	8.22e-08	1.34	2.98667
LOC110674166	signal peptidase complex catalytic subunit SEC11A	mRNA	2.22	1.15	7.27e-09	6.53e-08	1.91667	4.25667
LOC5568708	NADH dehydrogenase [ubiquinone] 1 beta subcomplex subunit 3	mRNA	2.22	1.15	9.48e-10	9.83e-09	1.67667	3.73
LOC5571927	60S ribosomal protein L39	mRNA	2.22	1.15	3.28e-11	4.25e-10	6.43333	14.5367
LOC5578927	nucleoplasmin-like protein	mRNA	2.22	1.15	0	0	28.4233	63.1467
LOC5567848	60S ribosomal protein L8	mRNA	2.22	1.15	0	0	56.54	125.753
LOC110678125	histone H1B-like	mRNA	2.22	1.15	0	0	5.83	12.9433
LOC5569574	myeloid differentiation primary response protein MyD88	mRNA	2.21	1.15	0.000215	0.000898	0.513333	1.15333
LOC5568020	zinc finger protein 37 homolog	mRNA	2.21	1.14	0.02	0.05	0.183333	0.406667
LOC5571556	NTF2-related export protein	mRNA	2.21	1.14	0.00661	0.02	0.256667	0.573333
LOC5572081	methylglutaconyl-CoA hydratase, mitochondrial	mRNA	2.21	1.14	1.24e-05	6.58e-05	0.733333	1.64667
LOC5574001	mitochondrial ubiquitin ligase activator of nfkb 1-A	mRNA	2.21	1.14	4.78e-07	3.24e-06	1.02333	2.3
LOC5568939	uncharacterized LOC5568939	mRNA	2.21	1.14	2.09e-08	1.75e-07	1.70667	3.79
LOC5569310	protein D2	mRNA	2.21	1.14	6.09e-13	1e-11	2.96	6.55
LOC5577483	proteasome subunit beta type-5	mRNA	2.21	1.14	0	0	4.10667	9.04333
LOC5564977	uncharacterized LOC5564977	mRNA	2.2	1.14	0.000135	0.000588	0.596667	1.32
LOC5578904	trafficking protein particle complex subunit 12	mRNA	2.2	1.14	0.000114	0.000505	0.62	1.36667
LOC5568541	cap-specific mRNA (nucleoside-2'-O-)-methyltransferase 1	mRNA	2.2	1.14	9.01e-05	0.000409	0.676667	1.50333
LOC110675521	replication factor C subunit 2	mRNA	2.2	1.14	1.79e-05	9.29e-05	0.76	1.65
LOC5571176	GPI mannosyltransferase 1	mRNA	2.2	1.14	2.76e-07	1.94e-06	1.00667	2.20667
LOC5565418	ATP-dependent (S)-NAD(P)H-hydrate dehydratase	mRNA	2.2	1.14	9.33e-08	7.1e-07	1.26667	2.78
LOC5579893	probable nucleoporin Nup58	mRNA	2.2	1.14	1.42e-09	1.43e-08	1.74	3.84333
LOC5577915	tRNA-splicing ligase RtcB homolog	mRNA	2.2	1.14	1.78e-15	3.99e-14	3.64333	8.02667
LOC5573466	ribulose-phosphate 3-epimerase	mRNA	2.2	1.14	1.11e-16	2.89e-15	3.02	6.67667
LOC5568087	COX assembly mitochondrial protein homolog	mRNA	2.19	1.13	0.02	0.05	0.256667	0.56
LOC5577403	low molecular weight phosphotyrosine protein phosphatase 1	mRNA	2.19	1.13	0.000761	0.0028	0.486667	1.05
LOC5570812	uncharacterized LOC5570812	mRNA	2.19	1.13	1.81e-05	9.39e-05	0.766667	1.69
LOC110676274	ragulator complex protein LAMTOR4 homolog	mRNA	2.19	1.13	4.45e-06	2.56e-05	0.886667	1.93667
LOC5570584	NTF2-related export protein	mRNA	2.19	1.13	1.54e-06	9.61e-06	1.19	2.6
LOC5580066	NFU1 iron-sulfur cluster scaffold homolog, mitochondrial	mRNA	2.19	1.13	7.17e-08	5.54e-07	1.11	2.44333
LOC5569516	U5 small nuclear ribonucleoprotein 40 kDa protein	mRNA	2.19	1.13	9.77e-09	8.6e-08	2.00333	4.37333
LOC5565440	COP9 signalosome complex subunit 7b	mRNA	2.19	1.13	2.69e-09	2.61e-08	2.07333	4.55667
LOC110676547	32 kDa beta-galactoside-binding lectin-like	mRNA	2.19	1.13	1.11e-16	2.89e-15	4.43	9.78667
LOC5566773	RNA-binding protein NOB1	mRNA	2.19	1.13	0	0	5.85667	12.89
LOC5573868	prenylated Rab acceptor protein 1	mRNA	2.19	1.13	0	0	4.55333	9.91
LOC5573651	ribonucleoside-diphosphate reductase large subunit	mRNA	2.19	1.13	0	0	49.5533	108.527
LOC110677084	zinc finger protein 432-like	mRNA	2.18	1.13	0.02	0.04	0.223333	0.483333
LOC5564426	uncharacterized LOC5564426	mRNA	2.18	1.13	1.53e-06	9.52e-06	1.27	2.76
LOC5572982	PRA1 family protein 3	mRNA	2.18	1.13	6.03e-10	6.46e-09	2.55333	5.58667
LOC110680508	U4/U6 small nuclear ribonucleoprotein Prp4-like	mRNA	2.18	1.13	8.43e-11	1.03e-09	1.58667	3.49
LOC5569203	mitotic checkpoint protein BUB3	mRNA	2.18	1.13	0	0	3.58	7.83333
LOC110681498	eukaryotic translation initiation factor 3 subunit D	mRNA	2.18	1.13	0	0	30.23	66.0833
LOC5574291	mitotic-spindle organizing protein 1	mRNA	2.18	1.12	0.02	0.05	0.196667	0.44
LOC5570577	transcription termination factor 3, mitochondrial	mRNA	2.18	1.12	0.01	0.04	0.24	0.53
LOC5565908	mediator of RNA polymerase II transcription subunit 11	mRNA	2.18	1.12	0.01	0.03	0.23	0.51
LOC5576010	thioredoxin domain-containing protein 17	mRNA	2.18	1.12	0.0029	0.00926	0.306667	0.67
LOC5564065	protein dj-1beta	mRNA	2.18	1.12	0.000485	0.00187	0.49	1.06
LOC5574943	protein mago nashi	mRNA	2.18	1.12	6.31e-12	8.86e-11	3.77	8.25333
LOC5576198	uncharacterized LOC5576198	mRNA	2.18	1.12	1.73e-12	2.63e-11	3.46333	7.58333
LOC5565619	estradiol 17-beta-dehydrogenase 8	mRNA	2.18	1.12	3e-15	6.57e-14	2.64667	5.77333
LOC5565353	methionine aminopeptidase 2	mRNA	2.18	1.12	0	0	7.57333	16.52
LOC5573518	ragulator complex protein LAMTOR2 homolog	mRNA	2.17	1.12	0.02	0.05	0.29	0.603333
LOC5577750	phosphatidylinositol N-acetylglucosaminyltransferase subunit P	mRNA	2.17	1.12	0.02	0.05	1.44	2.98667
LOC5571385	glutathione S-transferase theta-3	mRNA	2.17	1.12	0.00335	0.01	0.383333	0.83
LOC5565070	mpv17-like protein 2	mRNA	2.17	1.12	0.0029	0.00926	0.303333	0.673333
LOC5578426	DNA-directed RNA polymerase II subunit RPB11	mRNA	2.17	1.12	0.00182	0.00611	0.47	1.03333
LOC5564934	probable serine hydrolase	mRNA	2.17	1.12	2.4e-07	1.7e-06	1.46667	3.20333
LOC5571013	conserved oligomeric Golgi complex subunit 8	mRNA	2.17	1.12	6.29e-09	5.74e-08	1.65333	3.57
LOC5564555	NTF2-related export protein	mRNA	2.17	1.12	2.83e-09	2.73e-08	1.43667	3.1
LOC5573003	uncharacterized LOC5573003	mRNA	2.17	1.12	4.39e-10	4.79e-09	2.71667	5.91333
LOC110678950	solute carrier family 35 member F6-like	mRNA	2.17	1.12	9.83e-12	1.34e-10	3.08667	6.73667
LOC5563663	serine protease easter (CLIPB35)	mRNA	2.17	1.12	4.47e-13	7.47e-12	2.25667	4.9
LOC5569897	Golgi reassembly-stacking protein 2	mRNA	2.17	1.12	5.44e-15	1.16e-13	2.63333	5.72333
LOC5572786	glutamine synthetase 1, mitochondrial	mRNA	2.17	1.12	0	0	3.87	8.39333
LOC5573894	F-actin-capping protein subunit beta	mRNA	2.17	1.12	0	0	5.95	12.9433
LOC5576984	TBC1 domain family member 13	mRNA	2.16	1.11	0.00383	0.01	0.306667	0.666667
LOC5577027	nuclear speckle splicing regulatory protein 1	mRNA	2.16	1.11	0.00246	0.00801	0.373333	0.8
LOC5565664	uncharacterized LOC5565664	mRNA	2.16	1.11	0.00101	0.0036	0.53	1.16333
LOC5573680	farnesol dehydrogenase-like	mRNA	2.16	1.11	0.000852	0.0031	0.746667	1.60333
LOC5564170	uncharacterized LOC5564170	mRNA	2.16	1.11	0.000416	0.00163	0.563333	1.23333
LOC5564262	GDP-fucose protein O-fucosyltransferase 2	mRNA	2.16	1.11	3.37e-05	0.000165	0.693333	1.5
LOC5571412	spermine oxidase	mRNA	2.16	1.11	2.34e-08	1.95e-07	1.65333	3.57
LOC5576268	uncharacterized LOC5576268	mRNA	2.16	1.11	1.52e-10	1.77e-09	2.66333	5.74
LOC5576348	saccharopine dehydrogenase-like oxidoreductase	mRNA	2.16	1.11	1.89e-15	4.22e-14	2.88333	6.22
LOC5576488	uncharacterized LOC5576488	mRNA	2.16	1.11	0	0	5.89333	12.82
LOC5564972	protein transport protein Sec61 subunit alpha	mRNA	2.16	1.11	0	0	10.2133	22
LOC5569048	lipopolysaccharide-induced tumor necrosis factor-alpha factor homolog	mRNA	2.16	1.11	0	0	3.69667	7.99667
LOC23687791	vesicle transport through interaction with t-SNAREs homolog 1A	mRNA	2.15	1.11	0.000554	0.0021	0.583333	1.25333
LOC5566125	UPF0553 protein C9orf64	mRNA	2.15	1.11	0.000121	0.000534	0.823333	1.78333
LOC5567260	LYR motif-containing protein 4	mRNA	2.15	1.11	4.78e-10	5.18e-09	1.51333	3.25
LOC5571541	cytochrome P450 6d3	mRNA	2.15	1.11	2.66e-15	5.88e-14	2.87	6.15667
LOC5574980	26S proteasome regulatory subunit 6A-B	mRNA	2.15	1.11	0	0	5.08333	10.9467
LOC5567850	DNA replication licensing factor Mcm7	mRNA	2.15	1.11	0	0	4.87667	10.5033
LOC5579897	3-ketodihydrosphingosine reductase	mRNA	2.15	1.11	0	0	5.56	12.0367
LOC5578475	angiopoietin-2	mRNA	2.15	1.11	0	0	4.39333	9.46667
LOC5576103	uncharacterized LOC5576103	mRNA	2.15	1.1	0.000863	0.00313	0.626667	1.37
LOC5570570	uncharacterized LOC5570570	mRNA	2.15	1.1	0.0005	0.00192	0.476667	1.02333
LOC5570059	vacuolar protein sorting-associated protein 33A	mRNA	2.15	1.1	2.91e-08	2.39e-07	1.37333	2.95
LOC5565024	DDB1- and CUL4-associated factor 13	mRNA	2.15	1.1	9.04e-10	9.4e-09	2.15	4.64
LOC5574712	dnaJ homolog subfamily C member 22	mRNA	2.15	1.1	4.16e-12	5.99e-11	2.6	5.61333
LOC5573964	V-type proton ATPase subunit e 2	mRNA	2.15	1.1	7.77e-16	1.82e-14	3.14	6.78333
LOC5570735	elongation factor Tu, mitochondrial	mRNA	2.15	1.1	0	0	6.25333	13.4167
LOC5565497	nucleolar complex protein 2 homolog	mRNA	2.15	1.1	0	0	3.77333	8.09
LOC5565415	exosome complex component RRP43	mRNA	2.14	1.1	0.00213	0.00702	0.503333	1.09
LOC5567453	alkylated DNA repair protein alkB homolog 8	mRNA	2.14	1.1	0.00162	0.00552	0.53	1.12
LOC5570854	eRF1 methyltransferase catalytic subunit MTQ2	mRNA	2.14	1.1	0.000533	0.00203	0.463333	0.993333
LOC5569343	protein valois	mRNA	2.14	1.1	9.93e-08	7.55e-07	1.42333	3.05
LOC5573265	cytosolic Fe-S cluster assembly factor NUBP1 homolog	mRNA	2.14	1.1	9.3e-08	7.08e-07	1.49667	3.2
LOC5576273	cytochrome c oxidase assembly protein COX15 homolog	mRNA	2.14	1.1	2.75e-09	2.66e-08	2.09	4.47333
LOC5573279	pre-mRNA-processing factor 6	mRNA	2.14	1.1	2.74e-11	3.59e-10	2.37333	5.10667
LOC5566468	annexin B10	mRNA	2.14	1.1	0	0	10.9933	23.54
LOC5569864	selT-like protein	mRNA	2.14	1.1	0	0	4.28	9.17667
LOC5566843	60S ribosomal protein L35a	mRNA	2.14	1.1	0	0	16.4933	35.4133
LOC5568951	BET1 homolog	mRNA	2.14	1.09	0.00632	0.02	0.333333	0.733333
LOC5575530	histone H1	mRNA	2.14	1.09	0.00446	0.01	0.333333	0.726667
LOC5574109	uncharacterized LOC5574109	mRNA	2.14	1.09	0.000193	0.000816	0.866667	1.83667
LOC5578432	uncharacterized LOC5578432	mRNA	2.14	1.09	4.44e-15	9.56e-14	2.89	6.19333
LOC5564724	HIG1 domain family member 2A, mitochondrial	mRNA	2.13	1.09	0.000432	0.00168	0.783333	1.65333
LOC5565372	enoyl-CoA delta isomerase 1, mitochondrial	mRNA	2.13	1.09	0.000323	0.0013	0.513333	1.09667
LOC5576609	vasorin	mRNA	2.13	1.09	2.95e-05	0.000146	1.14	2.45333
LOC5574436	anaphase-promoting complex subunit 7	mRNA	2.13	1.09	3.57e-06	2.09e-05	1.24667	2.63667
LOC5575373	peroxisomal biogenesis factor 3	mRNA	2.13	1.09	8.07e-07	5.28e-06	1.52333	3.21333
LOC5565192	negative elongation factor B	mRNA	2.13	1.09	2.22e-07	1.59e-06	1.25667	2.69
LOC5571203	sulfotransferase 1 family member D1	mRNA	2.13	1.09	7.42e-10	7.82e-09	2.67333	5.67667
LOC5570960	barrier-to-autointegration factor	mRNA	2.13	1.09	2.57e-12	3.82e-11	3.19	6.82667
LOC110675609	uncharacterized LOC110675609	mRNA	2.13	1.09	2.41e-14	4.71e-13	2.87667	6.11
LOC5579467	histone H2A.V	mRNA	2.13	1.09	0	0	20.6667	44.1967
LOC5575372	alpha-soluble NSF attachment protein	mRNA	2.13	1.09	0	0	6.43667	13.6833
LOC5579172	polyubiquitin-C	mRNA	2.13	1.09	0	0	41.1433	87.8167
LOC5577509	glutaredoxin 3	mRNA	2.12	1.09	8.72e-08	6.68e-07	1.99667	4.26
LOC5574538	PQ-loop repeat-containing protein 3	mRNA	2.12	1.09	1.75e-08	1.48e-07	2.46667	5.31
LOC5565926	exocyst complex component 5	mRNA	2.12	1.09	6.96e-09	6.27e-08	1.45	3.08
LOC5568465	40S ribosomal protein S28	mRNA	2.12	1.09	0	0	24.7233	52.5067
LOC5565671	uncharacterized LOC5565671	mRNA	2.12	1.08	0.00757	0.02	0.35	0.763333
LOC5568237	gametocyte-specific factor 1	mRNA	2.12	1.08	0.00161	0.00547	0.643333	1.34333
LOC5565255	succinate-semialdehyde dehydrogenase [NADP(+)] GabD	mRNA	2.12	1.08	0.000317	0.00128	0.673333	1.44
LOC5572801	uncharacterized LOC5572801	mRNA	2.12	1.08	0.000163	0.000702	0.636667	1.35
LOC5575696	uncharacterized LOC5575696	mRNA	2.12	1.08	3.1e-06	1.83e-05	1.58	3.35
LOC5573304	uncharacterized LOC5573304	mRNA	2.12	1.08	5.68e-07	3.81e-06	1.25	2.65333
LOC5575752	28S ribosomal protein S22, mitochondrial	mRNA	2.12	1.08	3.01e-07	2.1e-06	1.17667	2.5
LOC5568261	uroporphyrinogen decarboxylase	mRNA	2.12	1.08	5.55e-16	1.33e-14	3.48	7.38333
LOC5569547	eukaryotic translation initiation factor 3 subunit B	mRNA	2.12	1.08	0	0	17.8167	37.7867
LOC23687581	U6 snRNA-associated Sm-like protein LSm6	mRNA	2.11	1.08	0.00224	0.00736	0.376667	0.796667
LOC5568455	transcription initiation factor TFIID subunit 8	mRNA	2.11	1.08	0.00135	0.00467	0.423333	0.9
LOC5571643	ankyrin repeat domain-containing protein 49	mRNA	2.11	1.08	0.0006	0.00225	0.616667	1.31
LOC5577303	methionine aminopeptidase 1D, mitochondrial	mRNA	2.11	1.08	0.000485	0.00187	0.586667	1.25333
LOC5567419	probable peptidyl-tRNA hydrolase 2	mRNA	2.11	1.08	0.00017	0.000729	0.666667	1.41333
LOC5579009	uncharacterized protein F54F2.9	mRNA	2.11	1.08	0.00012	0.000531	0.88	1.84667
LOC5574456	uncharacterized LOC5574456	mRNA	2.11	1.08	8.15e-07	5.32e-06	1.91	4.04667
LOC5572023	glyoxalase domain-containing protein 4	mRNA	2.11	1.08	1.44e-07	1.06e-06	1.40667	2.97667
LOC5573692	putative alpha-L-fucosidase	mRNA	2.11	1.08	4.47e-08	3.56e-07	1.31	2.76333
LOC5573790	protein transport protein Sec61 subunit alpha	mRNA	2.11	1.08	8.27e-11	1.01e-09	4.33333	9.14
LOC5567100	proteasome subunit alpha type-7-1	mRNA	2.11	1.08	3.19e-11	4.14e-10	2.78333	5.91667
LOC5569056	trans-Golgi network integral membrane protein TGN38	mRNA	2.11	1.08	1.23e-12	1.92e-11	4.70667	9.96
LOC5578389	adenylate kinase isoenzyme 6 homolog	mRNA	2.11	1.08	1.01e-13	1.85e-12	3.52	7.39333
LOC5574240	ficolin-1	mRNA	2.11	1.08	0	0	9.25333	19.5767
LOC23687491	esterase B1	mRNA	2.11	1.08	0	0	5.25667	11.0733
LOC5574682	juvenile hormone epoxide hydrolase 1	mRNA	2.11	1.08	0	0	35.7767	75.53
LOC5571854	protein l(2)37Cc	mRNA	2.11	1.08	0	0	11.3833	24.1
LOC5568408	microsomal glutathione S-transferase 1	mRNA	2.11	1.07	0	0	5.52667	11.6367
LOC5577999	ATP synthase subunit beta, mitochondrial	mRNA	2.11	1.07	0	0	11.94	25.14
LOC5577227	B-cell receptor-associated protein 31	mRNA	2.11	1.07	0	0	6.69333	14.1733
LOC5570164	probable peptidyl-tRNA hydrolase 2	mRNA	2.1	1.07	0.01	0.04	0.413333	0.86
LOC5573742	DNA/RNA-binding protein KIN17	mRNA	2.1	1.07	0.00206	0.00683	0.423333	0.913333
LOC5569563	nucleoside diphosphate-linked moiety X motif 8	mRNA	2.1	1.07	0.00199	0.00661	0.5	1.03333
LOC5571057	NADH dehydrogenase [ubiquinone] 1 alpha subcomplex assembly factor 3	mRNA	2.1	1.07	0.000265	0.00109	0.626667	1.33333
LOC5574752	39S ribosomal protein L9, mitochondrial	mRNA	2.1	1.07	0.000191	0.000806	0.87	1.84333
LOC5576963	dolichyl-phosphate beta-glucosyltransferase	mRNA	2.1	1.07	1.41e-07	1.04e-06	1.96	4.14333
LOC5569822	cytochrome P450 9b2	mRNA	2.1	1.07	1.43e-09	1.44e-08	2.67	5.59
LOC5572936	cytochrome P450 6a14	mRNA	2.1	1.07	2.61e-10	2.93e-09	3.29333	6.92
LOC5566978	COP9 signalosome complex subunit 2	mRNA	2.1	1.07	4.44e-15	9.56e-14	3.21	6.71333
LOC5572750	phosphoglucomutase	mRNA	2.1	1.07	0	0	7.67	16.1367
LOC5568047	uncharacterized LOC5568047	mRNA	2.09	1.07	0.02	0.04	0.29	0.593333
LOC5564021	ribonuclease H2 subunit B	mRNA	2.09	1.07	0.00067	0.00249	0.633333	1.35667
LOC5578538	NADH dehydrogenase [ubiquinone] iron-sulfur protein 4, mitochondrial	mRNA	2.09	1.07	4.02e-05	0.000195	0.803333	1.68333
LOC5574437	required for meiotic nuclear division protein 1 homolog	mRNA	2.09	1.07	2.54e-07	1.8e-06	1.16333	2.43667
LOC5576054	prohibitin-2	mRNA	2.09	1.07	0	0	9.84333	20.63
LOC5564980	zinc finger protein 573	mRNA	2.09	1.06	0.01	0.03	0.37	0.77
LOC5567974	uncharacterized LOC5567974	mRNA	2.09	1.06	0.00253	0.00821	0.506667	1.06
LOC5567331	uncharacterized LOC5567331	mRNA	2.09	1.06	5.91e-07	3.95e-06	1.27667	2.67333
LOC5566901	fumarylacetoacetate hydrolase domain-containing protein 2A	mRNA	2.09	1.06	1.76e-07	1.28e-06	1.96	4.12667
LOC5574525	max-like protein X	mRNA	2.09	1.06	1.51e-07	1.11e-06	2.15	4.51
LOC5566484	protein CREG1	mRNA	2.09	1.06	2.02e-08	1.69e-07	2.05667	4.29667
LOC5572557	aurora kinase C	mRNA	2.09	1.06	1.2e-08	1.04e-07	3.17667	6.64667
LOC5567500	39S ribosomal protein L12, mitochondrial	mRNA	2.09	1.06	5.67e-10	6.12e-09	1.59	3.32
LOC5564402	vacuolar protein sorting-associated protein 18 homolog	mRNA	2.09	1.06	2.22e-16	5.57e-15	4.11667	8.64
LOC5570924	protein ref(2)P	mRNA	2.09	1.06	0	0	27.0333	56.52
LOC5572288	RING finger protein 113A	mRNA	2.08	1.06	0.000314	0.00127	0.593333	1.24333
LOC5572502	vacuolar fusion protein CCZ1 homolog	mRNA	2.08	1.06	9.28e-05	0.000421	0.733333	1.51667
LOC5570517	39S ribosomal protein L22, mitochondrial	mRNA	2.08	1.06	5.85e-07	3.91e-06	1.27333	2.65
LOC5567908	phosphoribosyl pyrophosphate synthase-associated protein 2	mRNA	2.08	1.06	8.21e-10	8.59e-09	2.69667	5.63333
LOC5566529	pre-mRNA-processing factor 19	mRNA	2.08	1.06	4.44e-16	1.08e-14	4.01667	8.35
LOC5576420	probable prefoldin subunit 2	mRNA	2.08	1.06	1.11e-16	2.89e-15	4.39	9.18
LOC5577080	pescadillo homolog	mRNA	2.08	1.06	0	0	7.89333	16.44
LOC23687412	laccase-1	mRNA	2.08	1.06	0	0	6.94333	14.5233
LOC5573603	3-oxoacyl-[acyl-carrier-protein] synthase, mitochondrial	mRNA	2.08	1.05	0.00109	0.00385	0.57	1.18667
LOC5579021	NADH dehydrogenase [ubiquinone] 1 beta subcomplex subunit 2, mitochondrial	mRNA	2.08	1.05	2.14e-05	0.000109	0.913333	1.88
LOC5575641	uncharacterized LOC5575641	mRNA	2.07	1.05	0.02	0.05	0.276667	0.583333
LOC110677029	cysteine protease ATG4A-like	mRNA	2.07	1.05	0.01	0.04	0.28	0.573333
LOC5566065	growth arrest and DNA damage-inducible proteins-interacting protein 1	mRNA	2.07	1.05	0.01	0.03	0.316667	0.666667
LOC5566952	uncharacterized LOC5566952	mRNA	2.07	1.05	0.00432	0.01	0.476667	0.986667
LOC5567161	single-pass membrane and coiled-coil domain-containing protein 4 homolog	mRNA	2.07	1.05	0.00157	0.00537	0.463333	0.95
LOC5567788	anaphase-promoting complex subunit 4	mRNA	2.07	1.05	0.000533	0.00203	0.623333	1.29333
LOC5577105	protein seele	mRNA	2.07	1.05	3.9e-05	0.000189	0.843333	1.72667
LOC5567158	S-adenosylmethionine mitochondrial carrier protein homolog	mRNA	2.07	1.05	1.19e-05	6.35e-05	0.83	1.71
LOC5565447	DNA-directed RNA polymerases I, II, and III subunit RPABC3	mRNA	2.07	1.05	2.12e-06	1.29e-05	1.28	2.68333
LOC5571317	probable rRNA-processing protein EBP2 homolog	mRNA	2.07	1.05	2.42e-08	2.01e-07	1.81333	3.78333
LOC5567942	digestive cysteine proteinase 1	mRNA	2.07	1.05	8.17e-10	8.55e-09	2.44	5.05333
LOC5576838	replication protein A 70 kDa DNA-binding subunit	mRNA	2.07	1.05	0	0	14.7567	30.58
LOC5571544	cytochrome P450 6d4	mRNA	2.07	1.05	0	0	9.9	20.5233
LOC110679374	uncharacterized LOC110679374	mRNA	2.07	1.05	0	0	59.09	122.51
LOC5571848	general transcription factor 3C polypeptide 5	mRNA	2.06	1.05	9.72e-06	5.28e-05	0.94	1.94
LOC5570054	gamma-glutamylcyclotransferase	mRNA	2.06	1.04	0.02	0.05	0.246667	0.516667
LOC5567042	uncharacterized LOC5567042	mRNA	2.06	1.04	0.00232	0.00761	0.466667	0.97
LOC5572200	spindle and kinetochore-associated protein 1	mRNA	2.06	1.04	3.91e-06	2.28e-05	0.96	1.99333
LOC5580266	WD repeat-containing protein 5	mRNA	2.06	1.04	9.76e-07	6.29e-06	1.64	3.39667
LOC5565582	charged multivesicular body protein 7	mRNA	2.06	1.04	5.34e-08	4.21e-07	2.23667	4.57333
LOC5574717	GPI transamidase component PIG-T	mRNA	2.06	1.04	4.95e-09	4.6e-08	1.82333	3.77667
LOC5575645	calmodulin	mRNA	2.06	1.04	9.41e-11	1.13e-09	2.97	6.15
LOC5567581	proteasome subunit beta type-3	mRNA	2.06	1.04	7.26e-12	1.01e-10	3.52667	7.24667
LOC5566726	ATP synthase subunit b, mitochondrial	mRNA	2.06	1.04	0	0	5.61333	11.6167
LOC5575533	mannose-1-phosphate guanyltransferase alpha-A	mRNA	2.06	1.04	0	0	6.62333	13.69
LOC5566162	COMM domain-containing protein 10	mRNA	2.05	1.04	0.00646	0.02	0.47	0.953333
LOC110679386	exosome complex component rrp45	mRNA	2.05	1.04	1.3e-05	6.93e-05	1.09333	2.24333
LOC23687501	cytochrome c oxidase copper chaperone	mRNA	2.05	1.04	2.42e-06	1.46e-05	1.13	2.32333
LOC5572459	U4/U6.U5 tri-snRNP-associated protein 2	mRNA	2.05	1.04	1.66e-06	1.03e-05	1.88667	3.89
LOC5577664	probable palmitoyltransferase ZDHHC16	mRNA	2.05	1.04	1.57e-06	9.79e-06	1.35	2.73
LOC110679177	cytochrome c oxidase assembly factor 7 homolog	mRNA	2.05	1.04	3.21e-08	2.62e-07	1.91	3.95333
LOC5575108	uncharacterized LOC5575108	mRNA	2.05	1.04	5.63e-09	5.17e-08	2.56	5.25667
LOC5580062	tubulin-folding cofactor B	mRNA	2.05	1.04	7.77e-15	1.62e-13	3.52333	7.27
LOC5574496	aspartate aminotransferase, mitochondrial	mRNA	2.05	1.04	0	0	9.15667	18.8
LOC5577425	peroxidase	mRNA	2.05	1.04	0	0	6.47	13.3333
LOC5577486	coatomer subunit delta	mRNA	2.05	1.04	0	0	6.56667	13.5167
LOC5572268	anaphase-promoting complex subunit 2	mRNA	2.05	1.03	0.000196	0.000827	0.68	1.4
LOC5564890	actin-related protein 2	mRNA	2.05	1.03	2.08e-13	3.61e-12	3.61	7.44667
LOC5577095	glucose-6-phosphate isomerase	mRNA	2.05	1.03	0	0	21.6967	44.3867
LOC5576836	protein SYS1 homolog	mRNA	2.04	1.03	0.01	0.03	0.386667	0.786667
LOC5574760	lectin subunit alpha	mRNA	2.04	1.03	0.00104	0.00371	0.59	1.2
LOC5576937	exosome complex component RRP4	mRNA	2.04	1.03	0.000446	0.00173	0.666667	1.36667
LOC5571665	cell division control protein 1	mRNA	2.04	1.03	0.000161	0.000691	0.746667	1.54333
LOC5575997	nuA4 complex subunit EAF3 homolog	mRNA	2.04	1.03	5.2e-05	0.000247	0.716667	1.47
LOC5573712	3-ketoacyl-CoA thiolase, mitochondrial	mRNA	2.04	1.03	3.3e-05	0.000162	0.94	1.94
LOC5578827	cleavage stimulation factor subunit 2 tau variant	mRNA	2.04	1.03	8.35e-06	4.59e-05	2.41667	4.93333
LOC5570809	28S ribosomal protein S2, mitochondrial	mRNA	2.04	1.03	2.05e-07	1.47e-06	1.60667	3.30333
LOC5573763	uncharacterized protein C12orf31 homolog	mRNA	2.04	1.03	1.8e-07	1.3e-06	2.07	4.23
LOC5568605	U3 small nucleolar RNA-associated protein 6 homolog	mRNA	2.04	1.03	1.11e-07	8.39e-07	2.76667	5.64333
LOC5579196	WD repeat-containing protein 18	mRNA	2.04	1.03	9.39e-09	8.28e-08	1.81	3.67667
LOC5574385	complement component 1 Q subcomponent-binding protein, mitochondrial	mRNA	2.04	1.03	8.33e-15	1.72e-13	3.71333	7.58333
LOC5573217	40S ribosomal protein S12	mRNA	2.04	1.03	0	0	20.2267	41.23
LOC5571962	proline-rich protein PRCC	mRNA	2.03	1.02	0.00361	0.01	0.533333	1.08
LOC5574286	putative methyltransferase C9orf114	mRNA	2.03	1.02	0.000672	0.0025	0.746667	1.51667
LOC5572922	ATP synthase mitochondrial F1 complex assembly factor 2	mRNA	2.03	1.02	0.000322	0.00129	0.64	1.30333
LOC5567239	serendipity locus protein alpha	mRNA	2.03	1.02	0.000216	0.000903	0.57	1.14667
LOC5576224	serine	mRNA	2.03	1.02	4.08e-05	0.000197	0.93	1.91333
LOC110674797	protein artemis-like	mRNA	2.03	1.02	2.66e-06	1.59e-05	1.32	2.69667
LOC5569369	DNA-directed RNA polymerases I and III subunit RPAC1	mRNA	2.03	1.02	1.12e-06	7.13e-06	1.91667	3.86
LOC5578622	multifunctional protein ADE2	mRNA	2.03	1.02	9.76e-09	8.59e-08	2.3	4.63
LOC5577712	protein lethal(2)essential for life	mRNA	2.03	1.02	7.61e-09	6.81e-08	2.62333	5.35333
LOC5578732	serine	mRNA	2.03	1.02	4.4e-09	4.14e-08	1.82	3.73667
LOC5579632	abl interactor 2	mRNA	2.03	1.02	2.16e-10	2.46e-09	2.89333	5.89
LOC5570060	uncharacterized LOC5570060	mRNA	2.03	1.02	1.83e-10	2.1e-09	2.45333	4.99
LOC5569820	cytochrome P450 9e2	mRNA	2.03	1.02	1.55e-14	3.11e-13	3.62333	7.34667
LOC5564195	coiled-coil domain-containing protein 47	mRNA	2.03	1.02	1.37e-14	2.76e-13	4.24333	8.65333
LOC5567070	60S ribosomal protein L26	mRNA	2.03	1.02	0	0	18.0267	36.71
LOC5564606	sideroflexin-1	mRNA	2.03	1.02	0	0	10.5133	21.4233
LOC5573284	UDP-glucuronosyltransferase 2A3	mRNA	2.03	1.02	0	0	9.88	20.0133
LOC5564281	AP-2 complex subunit sigma	mRNA	2.03	1.02	0	0	5.61667	11.4067
LOC5578205	methyltransferase-like protein 22	mRNA	2.02	1.02	0.02	0.05	0.293333	0.586667
LOC23687703	uncharacterized LOC23687703	mRNA	2.02	1.02	0.000966	0.00347	0.656667	1.31
LOC5577996	60S ribosomal protein L32	mRNA	2.02	1.02	0	0	41.81	84.7567
LOC5567716	transforming growth factor beta regulator 1	mRNA	2.02	1.01	0.00934	0.03	0.38	0.773333
LOC5566751	UPF0729 protein AAEL015238	mRNA	2.02	1.01	0.000539	0.00205	0.76	1.54
LOC5568529	Golgi SNAP receptor complex member 1	mRNA	2.02	1.01	0.000354	0.00141	0.763333	1.55
LOC5571005	tetratricopeptide repeat protein 4	mRNA	2.02	1.01	2.11e-05	0.000108	0.813333	1.64667
LOC5577637	low molecular weight phosphotyrosine protein phosphatase 1	mRNA	2.02	1.01	1.6e-06	9.96e-06	1.59333	3.19333
LOC5579863	adenine phosphoribosyltransferase	mRNA	2.02	1.01	7.06e-07	4.65e-06	1.16333	2.35333
LOC5566805	lysophospholipid acyltransferase 7	mRNA	2.02	1.01	5.33e-11	6.72e-10	2.95667	5.95667
LOC5563550	serine protease easter (CLIPB33)	mRNA	2.02	1.01	0	0	8.84667	17.8433
LOC5572561	leucine-rich repeat transmembrane neuronal protein 3 (LRIM21)	mRNA	2.02	1.01	0	0	6.6	13.3867
LOC5572210	uncharacterized LOC5572210	mRNA	2.01	1.01	0.00633	0.02	0.636667	1.25
LOC5565018	uncharacterized LOC5565018	mRNA	2.01	1.01	0.00687	0.02	0.463333	0.95
LOC5575482	DNA-directed RNA polymerase III subunit RPC8	mRNA	2.01	1.01	0.00811	0.02	0.62	1.24333
LOC110678700	zinc finger protein 675-like	mRNA	2.01	1.01	0.00601	0.02	0.403333	0.806667
LOC5578010	acylpyruvase FAHD1, mitochondrial	mRNA	2.01	1.01	0.00371	0.01	0.39	0.796667
LOC5572371	TP53-regulated inhibitor of apoptosis 1	mRNA	2.01	1.01	0.000258	0.00106	0.596667	1.2
LOC5569950	uncharacterized LOC5569950	mRNA	2.01	1.01	0.000242	0.001	0.626667	1.25333
LOC110679314	pre-mRNA-splicing factor 18	mRNA	2.01	1.01	0.000104	0.000468	0.946667	1.89333
LOC5568662	protein-lysine N-methyltransferase EEF2KMT	mRNA	2.01	1.01	2.15e-05	0.000109	1.01667	2.03
LOC5575789	protein asunder	mRNA	2.01	1.01	1.26e-06	7.99e-06	1.24	2.50667
LOC5566233	syntaxin-8	mRNA	2.01	1.01	8.65e-07	5.63e-06	1.44333	2.90667
LOC5568811	uncharacterized LOC5568811	mRNA	2.01	1.01	8.26e-07	5.39e-06	1.26	2.55333
LOC5569035	MOB kinase activator-like 3	mRNA	2.01	1.01	4.27e-07	2.91e-06	1.73333	3.48333
LOC5573827	40S ribosomal protein S19a	mRNA	2.01	1.01	0	0	36.2033	72.8733
LOC5578749	JNK1/MAPK8-associated membrane protein	mRNA	2.01	1	0.00289	0.00923	0.503333	1.01667
LOC5571609	uncharacterized LOC5571609	mRNA	2.01	1	2.19e-06	1.33e-05	1.69333	3.4
LOC5570591	DNA damage-regulated autophagy modulator protein 1	mRNA	2.01	1	1.55e-14	3.11e-13	3.93667	7.91
LOC5578344	nuclear inhibitor of protein phosphatase 1	mRNA	2	1	0.00568	0.02	0.423333	0.84
LOC5571615	DNA-directed RNA polymerase III subunit RPC7	mRNA	2	1	0.00129	0.0045	0.683333	1.36
LOC5568387	transmembrane protein 14 homolog	mRNA	2	1	0.000649	0.00242	0.533333	1.06333
LOC5575781	pyridoxine-5'-phosphate oxidase	mRNA	2	1	0.00022	0.000917	0.84	1.71
LOC5563944	baculoviral IAP repeat-containing protein 5.2	mRNA	2	1	9.95e-05	0.000448	0.976667	1.97333
LOC5579298	m7GpppN-mRNA hydrolase	mRNA	2	1	6.26e-05	0.000294	0.92	1.85
LOC5579374	protein-L-isoaspartate(D-aspartate) O-methyltransferase	mRNA	2	1	3.78e-05	0.000184	1.26	2.52
LOC110679001	THAP domain-containing protein 4-like	mRNA	2	1	2.19e-05	0.000111	1.43333	2.86333
LOC5578757	E3 ubiquitin-protein ligase rnf146	mRNA	2	1	1.04e-05	5.62e-05	1.03	2.07
LOC5565132	COP9 signalosome complex subunit 5	mRNA	2	1	6.65e-08	5.15e-07	1.63333	3.28667
LOC5580204	THO complex subunit 1	mRNA	2	1	2.72e-09	2.63e-08	2.82333	5.67
LOC5570827	39S ribosomal protein L28, mitochondrial	mRNA	2	1	6.06e-10	6.49e-09	2.26333	4.51667
LOC110679098	TAR DNA-binding protein 43-like	mRNA	2	1	4.13e-10	4.52e-09	12.0667	24.2
LOC5566297	terminal uridylyltransferase cid1	mRNA	2	1	1.42e-14	2.86e-13	4.04	8.06667
LOC5572386	SUMO-conjugating enzyme UBC9-B	mRNA	2	1	2.22e-16	5.57e-15	5.78	11.5533
LOC5580058	ras-related protein Rab-10	mRNA	2	1	1.11e-16	2.89e-15	6.43667	12.91
LOC5564212	60S ribosomal protein L29	mRNA	2	1	0	0	9.07667	18.2467
LOC110676232	40S ribosomal protein S4	mRNA	2	1	0	0	30.06	60.1933
LOC110679365	eukaryotic translation initiation factor 4 gamma 3-like	mRNA	2	1	0	0	48.7567	97.58
LOC5575328	tryptase	mRNA	-2	-1	0.00663	0.02	0.636667	0.316667
LOC5576481	retinol dehydrogenase 13	mRNA	-2	-1	0.00305	0.00969	1.09667	0.556667
LOC5572460	solute carrier organic anion transporter family member 4A1	mRNA	-2	-1	0.00194	0.00646	0.983333	0.486667
LOC5574589	endoplasmic reticulum metallopeptidase 1	mRNA	-2	-1	5.01e-08	3.96e-07	3.02667	1.51
LOC5564251	probable G-protein coupled receptor B0563.6	mRNA	-2	-1	6.42e-14	1.2e-12	6.77	3.41
LOC5578490	lebercilin-like protein	mRNA	-2	-1	2.22e-16	5.57e-15	10.6233	5.29333
LOC5576162	somatostatin receptor type 2	mRNA	-2	-1	0	0	12.53	6.26333
LOC5573887	uncharacterized LOC5573887	mRNA	-2.01	-1.01	0.00189	0.00631	6.48333	3.23333
LOC5575903	H2.0-like homeobox protein	mRNA	-2.02	-1.01	0.0025	0.00811	1.21333	0.6
LOC5576817	serine proteinase stubble	mRNA	-2.02	-1.01	0.0015	0.00514	1.01	0.5
LOC5575090	homeobox protein homothorax	mRNA	-2.02	-1.01	2.56e-06	1.54e-05	1.98	0.97
LOC5578307	trypsin alpha-3	mRNA	-2.02	-1.02	0.000659	0.00245	1.45	0.71
LOC5567558	runt-related transcription factor 2	mRNA	-2.02	-1.02	5.66e-08	4.43e-07	3.02	1.49667
LOC5574491	A disintegrin and metalloproteinase with thrombospondin motifs 7	mRNA	-2.02	-1.02	0	0	30.5633	15.1233
LOC5577047	uncharacterized LOC5577047	mRNA	-2.03	-1.02	0.00854	0.02	0.596667	0.296667
LOC5564482	uncharacterized LOC5564482	mRNA	-2.03	-1.02	0.000959	0.00345	1.03333	0.51
LOC5570422	frizzled-4	mRNA	-2.03	-1.02	4.49e-06	2.58e-05	2.85333	1.40333
LOC5569939	nuclear receptor subfamily 2 group E member 1	mRNA	-2.03	-1.02	1.13e-06	7.22e-06	2.25333	1.1
LOC5563690	sn1-specific diacylglycerol lipase beta	mRNA	-2.03	-1.02	6.11e-15	1.29e-13	7.38333	3.64333
LOC23687968	odorant receptor 4-like	mRNA	-2.04	-1.03	0.01	0.04	0.716667	0.353333
LOC5567526	meckelin	mRNA	-2.04	-1.03	4.59e-05	0.000221	1.77333	0.87
LOC5578232	chondroitin sulfate N-acetylgalactosaminyltransferase 1	mRNA	-2.04	-1.03	0	0	15.6633	7.69333
LOC5575312	mucin-5AC	mRNA	-2.05	-1.03	0.02	0.04	0.576667	0.28
LOC5567055	alpha-tocopherol transfer protein-like	mRNA	-2.05	-1.03	0.000372	0.00147	1.49333	0.723333
LOC5573874	calexcitin-1	mRNA	-2.05	-1.04	0.000176	0.000752	1.37667	0.673333
LOC5576703	putative leucine-rich repeat-containing protein DDB_G0290503	mRNA	-2.05	-1.04	0.000125	0.000549	2.42667	1.18333
LOC5568075	acetylcholine receptor subunit alpha-like 1	mRNA	-2.05	-1.04	3.03e-05	0.00015	1.78	0.863333
LOC5569872	apolipoprotein D	mRNA	-2.06	-1.04	0.01	0.03	0.616667	0.293333
LOC5564307	pickpocket protein 28	mRNA	-2.06	-1.04	0.000153	0.000659	1.36333	0.663333
LOC5577144	peroxisomal targeting signal 2 receptor	mRNA	-2.06	-1.04	1.88e-05	9.69e-05	1.80333	0.88
LOC110678141	uncharacterized LOC110678141	mRNA	-2.06	-1.04	1.44e-05	7.6e-05	1.91	0.926667
LOC5563871	kelch-like protein 13	mRNA	-2.06	-1.04	4.57e-06	2.62e-05	2.36333	1.14667
LOC110679428	uncharacterized LOC110679428	mRNA	-2.06	-1.05	5.29e-05	0.000251	2.27667	1.10667
LOC5574189	sugar transporter ERD6-like 2	mRNA	-2.07	-1.05	0.01	0.03	0.57	0.276667
LOC5567394	connectin	mRNA	-2.07	-1.05	0.00541	0.02	0.746667	0.36
LOC5572361	sialin	mRNA	-2.07	-1.05	0.000492	0.00189	1.13667	0.546667
LOC5575817	uncharacterized LOC5575817	mRNA	-2.08	-1.05	4.49e-07	3.05e-06	2.39667	1.15667
LOC5573042	cyclic nucleotide-gated cation channel alpha-3	mRNA	-2.08	-1.05	5.39e-09	4.97e-08	5.74	2.76667
LOC5571102	venom carboxylesterase-6	mRNA	-2.08	-1.06	0.00718	0.02	0.746667	0.36
LOC5566223	uncharacterized LOC5566223	mRNA	-2.08	-1.06	0.00321	0.01	0.92	0.443333
LOC5577688	circadian clock-controlled protein	mRNA	-2.08	-1.06	0.0014	0.00483	0.876667	0.413333
LOC5579823	synaptotagmin-14	mRNA	-2.08	-1.06	2.22e-16	5.57e-15	8.04667	3.85667
LOC110675190	uncharacterized LOC110675190	mRNA	-2.09	-1.06	0.02	0.05	0.523333	0.253333
LOC23687941	protein ovo	mRNA	-2.09	-1.06	0.01	0.04	0.533333	0.253333
LOC5575799	lanC-like protein 3 homolog	mRNA	-2.09	-1.06	0.0053	0.02	1.01	0.48
LOC5578482	uncharacterized LOC5578482	mRNA	-2.09	-1.06	0.00736	0.02	0.87	0.42
LOC5569669	inactive ubiquitin carboxyl-terminal hydrolase MINDY-4B	mRNA	-2.09	-1.06	0.00286	0.00917	0.903333	0.433333
LOC110677997	uncharacterized LOC110677997	mRNA	-2.1	-1.07	0.01	0.03	1.25	0.603333
LOC5565219	uncharacterized LOC5565219	mRNA	-2.1	-1.07	0.00174	0.00587	1.41333	0.663333
LOC5570385	cuticle protein CP14.6	mRNA	-2.1	-1.07	0.00037	0.00147	1.20667	0.576667
LOC5566413	uncharacterized LOC5566413	mRNA	-2.1	-1.07	2.73e-08	2.26e-07	5.21333	2.49333
LOC110677020	uncharacterized LOC110677020	mRNA	-2.1	-1.07	4.4e-09	4.14e-08	4.5	2.16
LOC5566258	phenoloxidase 2	mRNA	-2.11	-1.08	0.00878	0.02	0.646667	0.31
LOC5577934	uncharacterized LOC5577934	mRNA	-2.11	-1.08	0.00408	0.01	0.9	0.436667
LOC5569951	ammonium transporter Rh type A	mRNA	-2.11	-1.08	0.00247	0.00804	1.02667	0.49
LOC5568164	uncharacterized LOC5568164	mRNA	-2.11	-1.08	0.000522	0.002	1.03333	0.493333
LOC5572914	protein scabrous	mRNA	-2.12	-1.08	0.0039	0.01	0.746667	0.353333
LOC5575879	uncharacterized LOC5575879	mRNA	-2.12	-1.09	0.00403	0.01	0.803333	0.373333
LOC5580002	JNK-interacting protein 1	mRNA	-2.13	-1.09	0.02	0.05	0.883333	0.42
LOC110674786	cartilage oligomeric matrix protein-like	mRNA	-2.13	-1.09	0.00397	0.01	0.906667	0.43
LOC5564780	uncharacterized LOC5564780	mRNA	-2.13	-1.09	0.00149	0.00512	0.716667	0.34
LOC5565422	beta-1,3-glucan-binding protein 2	mRNA	-2.13	-1.09	2.87e-05	0.000143	1.30333	0.616667
LOC5574466	acetylcholinesterase	mRNA	-2.13	-1.09	2.61e-05	0.000131	1.24667	0.58
LOC110676083	probable E3 ubiquitin protein ligase DRIPH	mRNA	-2.13	-1.09	1.87e-05	9.68e-05	2.27667	1.07
LOC5578188	neuropeptide CCHamide-1 receptor	mRNA	-2.13	-1.09	1.74e-09	1.73e-08	4.21667	1.98
LOC5568360	myosin regulatory light chain, striated adductor muscle	mRNA	-2.14	-1.1	0.00504	0.02	0.56	0.26
LOC5565932	endoplasmic reticulum aminopeptidase 2	mRNA	-2.14	-1.1	0.00377	0.01	0.656667	0.3
LOC5565885	protein dachsous	mRNA	-2.14	-1.1	0	0	20.1433	9.4
LOC5574879	estradiol 17-beta-dehydrogenase 11	mRNA	-2.15	-1.1	2.76e-07	1.94e-06	4.32333	2.02667
LOC110676761	uncharacterized LOC110676761	mRNA	-2.16	-1.11	0.01	0.03	0.476667	0.223333
LOC5573728	low-density lipoprotein receptor-related protein 4	mRNA	-2.16	-1.11	0.00175	0.00589	0.826667	0.386667
LOC5579042	uncharacterized LOC5579042	mRNA	-2.16	-1.11	5.38e-05	0.000255	1.62333	0.753333
LOC5579860	homeobox protein Hox-A1	mRNA	-2.17	-1.12	0.00276	0.00887	0.66	0.303333
LOC5579182	choline transporter-like protein 1	mRNA	-2.17	-1.12	0.00149	0.00511	0.743333	0.346667
LOC110675165	protein retinal degeneration B-like	mRNA	-2.17	-1.12	0.000821	0.00299	1.25333	0.58
LOC5564988	serine protease persephone (CLIPC5B)	mRNA	-2.17	-1.12	5.18e-05	0.000246	1.39	0.646667
LOC110681526	uncharacterized LOC110681526	mRNA	-2.17	-1.12	1.28e-07	9.53e-07	2.52333	1.16667
LOC5578296	regulating synaptic membrane exocytosis protein 1	mRNA	-2.17	-1.12	3.11e-08	2.54e-07	2.80333	1.29
LOC5574562	LIM/homeobox protein Awh	mRNA	-2.17	-1.12	0	0	57.35	26.4633
LOC5568834	uncharacterized LOC5568834	mRNA	-2.17	-1.12	0	0	57.1733	26.3633
LOC110674319	uncharacterized LOC110674319	mRNA	-2.19	-1.13	0.02	0.04	0.56	0.26
LOC5568173	uncharacterized LOC5568173	mRNA	-2.19	-1.13	1.28e-06	8.05e-06	2.48667	1.12333
LOC5564316	uncharacterized LOC5564316	mRNA	-2.19	-1.13	1.92e-08	1.61e-07	2.08	0.946667
LOC5566053	tetratricopeptide repeat protein 8	mRNA	-2.21	-1.14	0.00494	0.01	0.586667	0.263333
LOC5572700	serine	mRNA	-2.21	-1.14	0.00266	0.00859	1.04	0.466667
LOC5575815	chymotrypsin-C	mRNA	-2.22	-1.15	0.00209	0.00691	0.793333	0.356667
LOC5575783	uncharacterized LOC5575783	mRNA	-2.22	-1.15	0	0	7.40333	3.34333
LOC5577387	sodium channel protein Nach	mRNA	-2.23	-1.16	0.000482	0.00186	0.886667	0.393333
LOC5567604	protein Fer3	mRNA	-2.24	-1.16	0.00266	0.00858	0.776667	0.35
LOC110676758	cell adhesion molecule 2-like	mRNA	-2.24	-1.17	0.000882	0.00319	0.97	0.436667
LOC5564658	uncharacterized LOC5564658	mRNA	-2.25	-1.17	0.01	0.03	0.8	0.383333
LOC5571949	uncharacterized LOC5571949	mRNA	-2.26	-1.18	0.000133	0.000582	1.21667	0.54
LOC5569028	hillarin	mRNA	-2.26	-1.18	5.61e-07	3.77e-06	3.08	1.38333
LOC5572712	uncharacterized LOC5572712	mRNA	-2.28	-1.19	0.00575	0.02	0.556667	0.246667
LOC5567035	cytochrome P450 4c21	mRNA	-2.29	-1.2	0.02	0.05	0.376667	0.156667
LOC5576147	lipase 1	mRNA	-2.3	-1.2	0.000856	0.00311	0.773333	0.34
LOC5567552	clavesin-1	mRNA	-2.31	-1.21	7.51e-07	4.93e-06	1.61667	0.706667
LOC5568391	IQ and AAA domain-containing protein 1-like	mRNA	-2.33	-1.22	0.02	0.04	0.556667	0.24
LOC5571053	serine protease SP24D	mRNA	-2.33	-1.22	0.00166	0.00562	0.613333	0.26
LOC5565483	sodium	mRNA	-2.34	-1.22	0.00455	0.01	0.486667	0.21
LOC5564046	TWiK family of potassium channels protein 7	mRNA	-2.34	-1.23	0.02	0.05	0.366667	0.156667
LOC23687549	uncharacterized LOC23687549	mRNA	-2.34	-1.23	0.00888	0.03	0.503333	0.216667
LOC5575262	molybdenum cofactor sulfurase 2	mRNA	-2.34	-1.23	2.53e-09	2.47e-08	4.10333	1.75
LOC5580171	uncharacterized LOC5580171	mRNA	-2.35	-1.23	0.00446	0.01	0.62	0.26
LOC5565021	organic cation transporter protein	mRNA	-2.35	-1.23	0.000759	0.00279	0.673333	0.286667
LOC5568317	protein singed wings 2	mRNA	-2.35	-1.23	0.000371	0.00147	0.836667	0.353333
LOC5577704	protein lethal(2)essential for life	mRNA	-2.36	-1.24	7.67e-06	4.24e-05	1.70333	0.726667
LOC5568169	uncharacterized LOC5568169	mRNA	-2.37	-1.24	1.05e-06	6.73e-06	1.80667	0.756667
LOC5571024	uncharacterized LOC5571024	mRNA	-2.38	-1.25	1.39e-05	7.37e-05	1.46	0.613333
LOC5574019	tyramine beta-hydroxylase	mRNA	-2.39	-1.26	0	0	17.2	7.20333
LOC5572913	pupal cuticle protein Edg-78E	mRNA	-2.41	-1.27	0.00238	0.00778	0.506667	0.206667
LOC5572018	protein stoned-A	mRNA	-2.42	-1.27	1.31e-07	9.7e-07	5.56667	2.31667
LOC5570387	pupal cuticle protein Edg-78E	mRNA	-2.44	-1.29	0.00833	0.02	0.553333	0.223333
LOC5580014	ski oncogene	mRNA	-2.44	-1.29	0.00114	0.00401	0.816667	0.333333
LOC23687956	holotricin-3	mRNA	-2.44	-1.29	3.28e-06	1.93e-05	1.51333	0.623333
LOC5574473	protein SCAI	mRNA	-2.44	-1.29	1.5e-06	9.37e-06	1.97333	0.81
LOC110678048	uncharacterized LOC110678048	mRNA	-2.45	-1.29	0.00131	0.00454	0.81	0.326667
LOC5569806	uncharacterized LOC5569806	mRNA	-2.46	-1.3	0.000657	0.00245	0.74	0.303333
LOC5568992	homeobox protein unc-4	mRNA	-2.46	-1.3	1.29e-07	9.57e-07	2.12	0.863333
LOC5564389	pupal cuticle protein 20	mRNA	-2.47	-1.3	0.01	0.04	0.526667	0.21
LOC5573080	extracellular matrix protein A	mRNA	-2.47	-1.3	2.89e-05	0.000143	0.943333	0.376667
LOC5570170	uncharacterized LOC5570170	mRNA	-2.49	-1.31	0.01	0.03	0.59	0.23
LOC5574468	esterase B1	mRNA	-2.51	-1.33	0.000245	0.00101	1.15	0.466667
LOC5571269	uncharacterized LOC5571269	mRNA	-2.53	-1.34	0.01	0.03	0.416667	0.16
LOC110678457	lipase 1-like	mRNA	-2.53	-1.34	0.00424	0.01	0.633333	0.243333
LOC5573748	sodium- and chloride-dependent glycine transporter 2	mRNA	-2.53	-1.34	0.000997	0.00357	0.776667	0.31
LOC5577927	uncharacterized LOC5577927	mRNA	-2.55	-1.35	0.00893	0.03	0.523333	0.2
LOC5580037	uncharacterized LOC5580037	mRNA	-2.55	-1.35	0.000214	0.000897	0.753333	0.293333
LOC5576763	uncharacterized LOC5576763	mRNA	-2.55	-1.35	6.35e-06	3.55e-05	1.1	0.433333
LOC5565074	maltase 2	mRNA	-2.56	-1.35	0.00114	0.00403	0.603333	0.23
LOC110678699	amyloid protein-binding protein 2-like	mRNA	-2.59	-1.37	0.01	0.03	0.536667	0.203333
LOC5567363	lipase member H-A	mRNA	-2.59	-1.37	0.00709	0.02	0.423333	0.163333
LOC5573926	sodium- and chloride-dependent glycine transporter 1	mRNA	-2.6	-1.38	0.01	0.03	0.446667	0.17
LOC5573285	Usher syndrome type-1G protein homolog	mRNA	-2.6	-1.38	0.00716	0.02	0.466667	0.176667
LOC110677901	ecdysone 20-monooxygenase	mRNA	-2.61	-1.39	1.33e-11	1.79e-10	2.51667	0.963333
LOC5570391	pupal cuticle protein Edg-78E	mRNA	-2.62	-1.39	0.02	0.05	0.333333	0.123333
LOC23687873	very long-chain specific acyl-CoA dehydrogenase, mitochondrial	mRNA	-2.62	-1.39	0.00482	0.01	0.673333	0.266667
LOC5574398	sorbitol dehydrogenase	mRNA	-2.62	-1.39	6.67e-05	0.000311	1.10667	0.423333
LOC5579965	tRNA-specific adenosine deaminase 2	mRNA	-2.64	-1.4	2.33e-05	0.000117	0.91	0.343333
LOC5568650	sodium-coupled monocarboxylate transporter 1	mRNA	-2.65	-1.41	0.02	0.05	0.25	0.09
LOC5577929	uncharacterized LOC5577929	mRNA	-2.69	-1.43	0.02	0.05	0.32	0.12
LOC5564843	putative odorant receptor 83c	mRNA	-2.72	-1.44	0.02	0.05	0.276667	0.1
LOC5564456	dual specificity protein phosphatase 18	mRNA	-2.72	-1.44	0.00204	0.00677	0.723333	0.263333
LOC110678979	uncharacterized LOC110678979	mRNA	-2.72	-1.44	2.91e-07	2.03e-06	1.42333	0.523333
LOC5571297	2-hydroxyacylsphingosine 1-beta-galactosyltransferase	mRNA	-2.73	-1.45	0.01	0.03	0.546667	0.19
LOC5576871	tyrosine-protein phosphatase non-receptor type 23	mRNA	-2.73	-1.45	0.008	0.02	0.383333	0.14
LOC110674334	cylicin-2-like	mRNA	-2.73	-1.45	0.000623	0.00233	0.596667	0.216667
LOC5579062	guanine nucleotide-binding protein subunit beta-1	mRNA	-2.75	-1.46	0.00773	0.02	0.306667	0.106667
LOC5577928	uncharacterized LOC5577928	mRNA	-2.77	-1.47	0.02	0.05	0.37	0.13
LOC5578570	tubulin polyglutamylase TTLL13	mRNA	-2.79	-1.48	0.00411	0.01	0.5	0.183333
LOC5564415	glycine dehydrogenase (decarboxylating), mitochondrial	mRNA	-2.82	-1.5	0.00769	0.02	0.403333	0.136667
LOC5579222	copper homeostasis protein cutC homolog	mRNA	-2.83	-1.5	6.84e-14	1.27e-12	4.67333	1.69
LOC5565272	otopetrin-2	mRNA	-2.84	-1.51	3.04e-06	1.8e-05	0.99	0.35
LOC5567870	putative ferric-chelate reductase 1 homolog	mRNA	-2.85	-1.51	0.02	0.04	0.266667	0.09
LOC5569478	cell cycle checkpoint protein RAD17	mRNA	-2.85	-1.51	0	0	22.4	7.88
LOC5577117	uncharacterized LOC5577117	mRNA	-2.87	-1.52	0.000597	0.00224	0.516667	0.173333
LOC5568831	trypsin	mRNA	-2.89	-1.53	0.00117	0.00412	0.763333	0.26
LOC5579947	sodium leak channel non-selective protein	mRNA	-2.93	-1.55	0	0	7.95	2.72667
LOC5577145	X-linked retinitis pigmentosa GTPase regulator	mRNA	-3.03	-1.6	2.07e-05	0.000106	0.913333	0.296667
LOC5573649	uncharacterized LOC5573649	mRNA	-3.05	-1.61	0.02	0.04	1.79	0.61
LOC110679311	uncharacterized LOC110679311	mRNA	-3.12	-1.64	0.00671	0.02	0.563333	0.183333
LOC5570072	coiled-coil domain-containing protein 39	mRNA	-3.14	-1.65	0.01	0.03	0.313333	0.1
LOC5574266	substance-K receptor	mRNA	-3.18	-1.67	1.83e-05	9.47e-05	0.796667	0.246667
LOC5577589	uncharacterized LOC5577589	mRNA	-3.19	-1.67	0.00253	0.00822	0.403333	0.123333
LOC5574198	uncharacterized LOC5574198	mRNA	-3.27	-1.71	0.02	0.05	0.293333	0.0966667
LOC110676401	uncharacterized LOC110676401	mRNA	-3.3	-1.72	0.000155	0.000669	0.616667	0.186667
LOC5578627	angiopoietin-related protein 2	mRNA	-3.39	-1.76	1.43e-08	1.22e-07	1.61333	0.473333
LOC5564382	cytochrome P450 304a1	mRNA	-3.4	-1.77	0.02	0.05	0.24	0.07
LOC5573960	uncharacterized LOC5573960	mRNA	-3.43	-1.78	0.00922	0.03	0.633333	0.22
LOC110675244	uncharacterized LOC110675244	mRNA	-3.44	-1.78	0.00765	0.02	0.293333	0.0833333
LOC5571380	uncharacterized LOC5571380	mRNA	-3.51	-1.81	1.65e-09	1.65e-08	1.76	0.503333
LOC5570575	reactive oxygen species modulator 1	mRNA	-3.58	-1.84	1.47e-06	9.18e-06	1.03333	0.286667
LOC5576256	lipase 3	mRNA	-3.7	-1.89	0.00601	0.02	0.323333	0.0833333
LOC5576656	uncharacterized LOC5576656	mRNA	-3.76	-1.91	0.00688	0.02	0.3	0.08
LOC5565788	facilitated trehalose transporter Tret1	mRNA	-3.78	-1.92	3e-08	2.46e-07	1.92667	0.503333
LOC5564410	uncharacterized LOC5564410	mRNA	-3.79	-1.92	0.00159	0.00543	3.99333	0.986667
LOC5568797	kelch-like protein 10	mRNA	-3.81	-1.93	0.00121	0.00425	1.06333	0.37
LOC5569173	mucin-5AC	mRNA	-4.15	-2.05	0.000697	0.00258	1.60333	0.396667
LOC5571726	zinc finger protein 845	mRNA	-4.19	-2.07	0.005	0.02	0.266667	0.06
LOC5570911	acylphosphatase-2	mRNA	-4.36	-2.12	9.11e-13	1.44e-11	2.05	0.47
LOC110681551	putative protein TPRXL	mRNA	-4.51	-2.17	0.00625	0.02	0.22	0.0466667
LOC5568518	embryonic polarity protein dorsal	mRNA	-4.79	-2.26	0.000416	0.00163	0.646667	0.13
LOC5572036	forkhead box protein P1-B	mRNA	-4.87	-2.28	0.01	0.04	0.166667	0.0266667
LOC5575133	uncharacterized oxidoreductase YjmC	mRNA	-5.04	-2.33	0.000242	0.001	0.696667	0.15
LOC23687562	pro-resilin	mRNA	-5.12	-2.36	0.01	0.03	0.17	0.03
LOC5563656	gustatory receptor for sugar taste 61a	mRNA	-5.8	-2.54	0.000138	0.000601	0.456667	0.0733333
LOC5569703	protein eyes shut	mRNA	-6.07	-2.6	0.00404	0.01	0.513333	0.0966667
LOC110674303	uncharacterized LOC110674303	mRNA	-6.12	-2.61	0.000334	0.00134	0.47	0.0833333
LOC5575036	serine protease (CLIPC11)	mRNA	-6.36	-2.67	0.00796	0.02	0.21	0.03
LOC5565636	lipase 3	mRNA	-6.73	-2.75	0.01	0.04	0.166667	0.0233333
LOC5578687	odorant receptor 22c	mRNA	-6.98	-2.8	0.01	0.04	0.12	0.0133333
LOC5570124	uncharacterized LOC5570124	mRNA	-7.1	-2.83	0.000404	0.00159	0.853333	0.133333
LOC5571861	uncharacterized LOC5571861	mRNA	-7.22	-2.85	0.02	0.05	0.13	0.0133333
LOC110675967	uncharacterized LOC110675967	mRNA	-7.69	-2.94	0.02	0.05	0.13	0.0133333
LOC5575260	general odorant-binding protein 99a	mRNA	-7.92	-2.99	0.02	0.05	0.146667	0.0166667
LOC110676270	mucin-2-like	mRNA	-7.99	-3	0.02	0.05	0.23	0.0533333
LOC110676042	protein lethal(2)essential for life-like	mRNA	-9.53	-3.25	0.00785	0.02	0.176667	0.0166667
LOC5568487	collagenase	mRNA	-10.2	-3.35	0.00112	0.00395	0.456667	0.0466667
LOC5567238	uncharacterized LOC5567238	mRNA	-11.24	-3.49	0.02	0.05	0.12	0.00666667
LOC5574040	proline-rich extensin-like protein EPR1	mRNA	-11.27	-3.49	0.00321	0.01	0.206667	0.0133333
LOC110679674	uncharacterized LOC110679674	mRNA	-11.67	-3.55	0.02	0.04	0.123333	0.00666667
LOC5567065	uncharacterized LOC5567065	mRNA	-11.93	-3.58	0.01	0.03	0.123333	0.00666667
LOC5579845	proton-coupled amino acid transporter-like protein CG1139	mRNA	-13.76	-3.78	0.0024	0.00783	0.316667	0.03
LOC110677152	transcription factor YY2-like	mRNA	-23.62	-4.56	3.36e-08	2.73e-07	1.97667	0.08
LOC110679504	pickpocket protein 28-like	mRNA	-23.92	-4.58	9.49e-07	6.12e-06	0.56	0.0233333
LOC5569825	odorant receptor Or29	mRNA	-30.61	-4.94	0.0031	0.00982	0.353333	0.00666667
LOC110677777	uncharacterized LOC110677777	mRNA	-31.26	-4.97	1.37e-10	1.61e-09	1.24667	0.04
LOC5563823	ceramide phosphoethanolamine synthase	mRNA	-41.22	-5.37	6.1e-11	7.61e-10	1.56667	0.04
LOC110676870	uncharacterized LOC110676870	mRNA	-62.8	-5.97	0.02	0.04	0.173333	0
LOC110679827	uncharacterized LOC110679827	mRNA	-65.82	-6.04	0.01	0.04	0.2	0
LOC110677733	larval cuticle protein A3A-like	mRNA	-67.98	-6.09	0.02	0.04	0.25	0
LOC5577444	uncharacterized LOC5577444	mRNA	-73.67	-6.2	0.01	0.03	0.27	0
LOC110674125	uncharacterized LOC110674125	mRNA	-80.13	-6.32	0.01	0.03	0.24	0
LOC5564381	cytochrome P450 304a1	mRNA	-80.25	-6.33	0.01	0.04	0.176667	0
LOC110677920	uncharacterized LOC110677920	mRNA	-84.12	-6.39	0.01	0.04	0.243333	0
LOC5567886	sulfotransferase family cytosolic 1B member 1	mRNA	-90.23	-6.5	0.00794	0.02	0.266667	0
LOC5570257	solute carrier family 25 member 35	mRNA	-95.11	-6.57	0.00847	0.02	0.253333	0
LOC5567584	general odorant-binding protein 83a	mRNA	-120.42	-6.91	0.00691	0.02	0.29	0
LOC110678797	uncharacterized LOC110678797	mRNA	-141.04	-7.14	0.00621	0.02	0.276667	0
LOC5576698	uncharacterized LOC5576698	mRNA	-145.63	-7.19	0.00321	0.01	0.453333	0
LOC5576866	uncharacterized LOC5576866	mRNA	-162.48	-7.34	0.00149	0.00511	1.32	0
LOC5564404	uncharacterized LOC5564404	mRNA	-197.38	-7.62	4.47e-09	4.2e-08	1.87	0.00666667
LOC5576775	sodium channel protein Nach	mRNA	-212.29	-7.73	0.00133	0.00461	0.746667	0
LOC5567400	uncharacterized LOC5567400	mRNA	-271.4	-8.08	0	0	4.99	0.0166667
LOC5572518	mucin-6	mRNA	-280.32	-8.13	0.00071	0.00262	0.766667	0
LOC5567154	uncharacterized LOC5567154	mRNA	-284.85	-8.15	0.0011	0.00388	0.733333	0
LOC5570908	START domain-containing protein 10	mRNA	-362.89	-8.5	0.000379	0.0015	1.04667	0
LOC5564219	transient receptor potential channel pyrexia	mRNA	-577.74	-9.17	0.000136	0.000594	1.02667	0
LOC5569714	uncharacterized LOC5569714	mRNA	-605.22	-9.24	0.000131	0.000573	1.55667	0
LOC5571183	cytochrome c oxidase subunit 6B1	mRNA	-1120.45	-10.13	1.41e-05	7.44e-05	3.39333	0

## Sheet:  24h I vs 24h UI
Table S1:
			24h DENV Infected vs 24h Uninfected				Uninfected	DENV Infected
Name	Product	Type	Fold change	Log2 fold change	P-value	FDR p-value	CPM (TMM-adjusted) Mean	CPM (TMM-adjusted) Mean
LOC110676933	uncharacterized LOC110676933	mRNA	369.07	8.53	0.00899	0.04	0	0.1
LOC110673979	mitochondrial intermembrane space import and assembly protein 40	mRNA	336.15	8.39	0.000526	0.00341	0	1.59
LOC110675816	uncharacterized LOC110675816	mRNA	171.54	7.42	0.00281	0.01	0	0.46
LOC5568049	very-long-chain 3-oxoacyl-CoA reductase	mRNA	48.4	5.6	8.97e-08	1.59e-06	0.0233333	1.325
LOC5576264	plancitoxin-1	mRNA	17.49	4.13	0.000747	0.00456	0.02	0.355
LOC5570931	melanization protease 1	mRNA	15.42	3.95	0.000423	0.00282	0.02	0.305
LOC5568847	dolichol kinase	mRNA	10.46	3.39	0.00101	0.00591	0.156667	0.805
LOC5567610	zinc finger CCHC-type and RNA-binding motif-containing protein 1	mRNA	5.87	2.55	0.00559	0.03	0.0566667	0.325
LOC5572272	peroxisomal leader peptide-processing protease	mRNA	5.78	2.53	1.25e-05	0.00013	0.156667	0.9
LOC5578020	uncharacterized LOC5578020	mRNA	5.15	2.37	0.000544	0.0035	0.126667	0.6
LOC110678199	bypass of stop codon protein 1-like	mRNA	5.06	2.34	0.00305	0.02	0.0666667	0.355
LOC110678629	uncharacterized LOC110678629	mRNA	4.46	2.16	0	0	1.48	6.43
LOC110678909	guanine nucleotide-binding protein subunit beta-5-like	mRNA	4.29	2.1	0.000918	0.00544	0.236667	0.865
LOC5571868	uncharacterized protein C7orf50 homolog	mRNA	4.03	2.01	0.000619	0.00388	0.15	0.535
LOC5576595	frataxin homolog, mitochondrial	mRNA	4.03	2.01	2.66e-11	1e-09	0.786667	3.145
LOC5570654	ubiquitin-like protein 5	mRNA	4.01	2	0.000331	0.00229	0.25	0.84
LOC5564228	CDGSH iron-sulfur domain-containing protein 3, mitochondrial	mRNA	4	2	0.000309	0.00215	0.173333	0.645
LOC5566723	signal recognition particle 9 kDa protein	mRNA	3.83	1.94	0.000725	0.00445	0.23	0.92
LOC5564980	zinc finger protein 573	mRNA	3.82	1.94	0.000189	0.00141	0.21	0.765
LOC5577715	protein lethal(2)essential for life	mRNA	3.75	1.91	0.00126	0.00716	0.183333	0.66
LOC5570856	stress-activated protein kinase JNK	mRNA	3.68	1.88	0	0	1.80333	6.305
LOC5567175	enhancer of yellow 2 transcription factor	mRNA	3.66	1.87	7.18e-05	0.000601	0.27	0.965
LOC5574364	dnaJ-like protein 60	mRNA	3.52	1.82	0.001	0.00587	0.183333	0.71
LOC5571951	SAGA-associated factor 29	mRNA	3.5	1.81	0.00449	0.02	0.13	0.42
LOC5572242	U6 snRNA-associated Sm-like protein LSm3	mRNA	3.48	1.8	0.01	0.05	0.14	0.42
LOC5569390	small integral membrane protein 4	mRNA	3.4	1.76	0.000813	0.0049	0.263333	0.88
LOC5566473	ER membrane protein complex subunit 6	mRNA	3.38	1.76	0	0	3.01	9.985
LOC5570309	probable trafficking protein particle complex subunit 2	mRNA	3.35	1.75	0.000377	0.00256	0.263333	0.785
LOC110678790	transmembrane protein 222	mRNA	3.29	1.72	3.71e-06	4.4e-05	0.47	1.585
LOC110676695	gamma-secretase subunit Aph-1-like	mRNA	3.27	1.71	2.37e-08	4.67e-07	0.783333	2.355
LOC5567390	uncharacterized LOC5567390	mRNA	3.23	1.69	9.03e-07	1.25e-05	0.466667	1.57
LOC5567155	splicing factor 3B subunit 6-like protein	mRNA	3.21	1.68	0.00468	0.02	0.17	0.535
LOC5564310	uncharacterized LOC5564310	mRNA	3.17	1.66	0	0	5.18667	16.45
LOC110678731	methionine synthase reductase-like	mRNA	3.14	1.65	2.47e-05	0.000238	0.506667	1.605
LOC110675634	chromobox protein homolog 1-like	mRNA	3.1	1.63	0.00108	0.00624	0.31	0.945
LOC5579260	mono [ADP-ribose] polymerase PARP16	mRNA	3.1	1.63	1.14e-05	0.000119	0.44	1.44
LOC5571735	cytochrome c oxidase subunit 6C-2	mRNA	3.08	1.62	0	0	3.81667	11.395
LOC5573667	NADH dehydrogenase [ubiquinone] 1 alpha subcomplex subunit 1	mRNA	3.06	1.61	0.01	0.05	0.19	0.54
LOC5573614	uncharacterized protein C6orf203	mRNA	3.06	1.61	0.000269	0.00191	0.3	0.88
LOC5570277	uncharacterized protein CG1161	mRNA	3.04	1.6	4.52e-06	5.24e-05	0.586667	1.65
LOC110674150	heat shock protein 70 A1-like	mRNA	2.99	1.58	0.000421	0.00281	0.293333	0.925
LOC5574107	NTF2-related export protein	mRNA	2.98	1.58	0.00413	0.02	0.246667	0.74
LOC5568078	ATP synthase subunit g, mitochondrial	mRNA	2.98	1.58	0.000159	0.00121	0.546667	1.455
LOC5577707	protein lethal(2)essential for life	mRNA	2.94	1.56	1.04e-13	6.4e-12	1.32333	3.9
LOC110677685	40S ribosomal protein S21-like	mRNA	2.92	1.55	4.73e-08	8.81e-07	2.45667	6.665
LOC5576223	uncharacterized LOC5576223	mRNA	2.91	1.54	1.73e-11	6.82e-10	1.19333	3.325
LOC5573680	farnesol dehydrogenase-like	mRNA	2.89	1.53	5.65e-05	0.000489	0.63	1.74
LOC5569162	craniofacial development protein 1	mRNA	2.87	1.52	0.00911	0.04	0.21	0.54
LOC5570336	probable small nuclear ribonucleoprotein Sm D1	mRNA	2.87	1.52	1.7e-06	2.19e-05	0.71	1.99
LOC5580320	zinc finger HIT domain-containing protein 1	mRNA	2.87	1.52	1.36e-07	2.31e-06	1.02333	2.795
LOC5568492	uncharacterized LOC5568492	mRNA	2.86	1.52	0.01	0.05	0.25	0.63
LOC5572581	probable small nuclear ribonucleoprotein Sm D2	mRNA	2.86	1.52	0.00044	0.00292	0.323333	0.98
LOC5571927	60S ribosomal protein L39	mRNA	2.86	1.52	3.89e-15	3.05e-13	8.99	24.09
LOC5564975	transmembrane protein 186	mRNA	2.84	1.51	0.000225	0.00163	0.46	1.22
LOC5572889	MIP18 family protein CG30152	mRNA	2.83	1.5	0.003	0.01	0.29	0.84
LOC5567589	UPF0545 protein C22orf39 homolog	mRNA	2.79	1.48	0.00734	0.03	0.223333	0.58
LOC5568711	peptidyl-prolyl cis-trans isomerase-like 1	mRNA	2.79	1.48	0.000128	0.000994	0.55	1.59
LOC5567053	general odorant-binding protein 99a	mRNA	2.79	1.48	6.46e-08	1.17e-06	0.833333	2.395
LOC5574555	probable small nuclear ribonucleoprotein E	mRNA	2.79	1.48	1.76e-08	3.57e-07	0.936667	2.345
LOC5574994	protein yippee	mRNA	2.76	1.47	0.000549	0.00352	0.403333	1.09
LOC5568619	uncharacterized LOC5568619	mRNA	2.75	1.46	0.00286	0.01	0.216667	0.655
LOC5572340	CCAAT/enhancer-binding protein gamma	mRNA	2.75	1.46	0.00138	0.00775	0.283333	0.795
LOC110676304	39S ribosomal protein L16, mitochondrial	mRNA	2.75	1.46	4.91e-05	0.000434	0.51	1.32
LOC5566141	ras-related GTP-binding protein C	mRNA	2.74	1.45	0.000201	0.00148	0.633333	1.75
LOC5564525	cytochrome c oxidase protein 20 homolog	mRNA	2.73	1.45	0.000598	0.00377	0.42	1.185
LOC5569091	39S ribosomal protein S18a, mitochondrial	mRNA	2.73	1.45	0.000465	0.00306	0.33	0.92
LOC5572072	uncharacterized LOC5572072	mRNA	2.73	1.45	0.000109	0.000869	0.513333	1.46
LOC5579306	rhythmically expressed gene 2 protein	mRNA	2.71	1.44	0.01	0.04	0.31	0.75
LOC5563641	uncharacterized LOC5563641	mRNA	2.71	1.44	3.07e-06	3.71e-05	0.766667	2.06
LOC5568951	BET1 homolog	mRNA	2.7	1.43	0.000879	0.00524	0.363333	1.055
LOC5572081	methylglutaconyl-CoA hydratase, mitochondrial	mRNA	2.67	1.42	1.4e-07	2.36e-06	1.00667	2.61
LOC5566318	E3 ubiquitin-protein ligase KCMF1	mRNA	2.67	1.41	9.74e-06	0.000103	0.786667	2.025
LOC5575248	ARL14 effector protein	mRNA	2.66	1.41	0.000132	0.00102	0.61	1.7
LOC5565372	enoyl-CoA delta isomerase 1, mitochondrial	mRNA	2.66	1.41	2.06e-05	0.000203	0.5	1.39
LOC5574345	vacuolar protein sorting-associated protein 28 homolog	mRNA	2.66	1.41	4.6e-09	1.06e-07	1.31	3.465
LOC5577713	protein lethal(2)essential for life	mRNA	2.65	1.41	0	0	8.67667	23.005
LOC5577709	protein lethal(2)essential for life	mRNA	2.65	1.4	2.73e-10	8.1e-09	1.65	4.07
LOC5575957	rab-like protein 3	mRNA	2.64	1.4	0.000798	0.00482	0.476667	1.055
LOC110676778	uncharacterized LOC110676778	mRNA	2.63	1.39	0.0053	0.02	0.19	0.555
LOC5580211	28S ribosomal protein S31, mitochondrial	mRNA	2.63	1.39	2.12e-07	3.41e-06	0.93	2.3
LOC5579953	transcription initiation factor TFIID subunit 9	mRNA	2.63	1.39	3.04e-09	7.19e-08	1.01333	2.57
LOC5578484	uncharacterized LOC5578484	mRNA	2.63	1.39	2.72e-09	6.5e-08	1.00333	2.68
LOC5577630	cytochrome c oxidase subunit 6A2, mitochondrial	mRNA	2.63	1.39	0	0	10.3367	26.935
LOC5575450	60S ribosomal protein L36	mRNA	2.61	1.39	0	0	33.5467	86.065
LOC110679157	succinate dehydrogenase assembly factor 2, mitochondrial	mRNA	2.61	1.38	0.006	0.03	0.283333	0.765
LOC5565506	ubiquinone biosynthesis O-methyltransferase, mitochondrial	mRNA	2.61	1.38	0.000942	0.00556	0.366667	0.98
LOC110676329	NTF2-related export protein-like	mRNA	2.6	1.38	0.000688	0.00425	0.34	0.905
LOC5566472	WD repeat-containing protein 91	mRNA	2.6	1.38	7.16e-05	0.000601	0.623333	1.51
LOC5569622	thymidylate kinase	mRNA	2.59	1.37	0.000182	0.00136	0.433333	1.12
LOC5578855	enoyl-CoA delta isomerase 2, mitochondrial	mRNA	2.58	1.37	1.37e-06	1.79e-05	0.873333	2.255
LOC5575332	serine proteinase (CLIPA12)	mRNA	2.57	1.36	0.00579	0.03	0.223333	0.565
LOC5566134	cyclin-dependent kinase 10	mRNA	2.57	1.36	0.00146	0.0081	0.31	0.78
LOC5571450	NADH dehydrogenase [ubiquinone] 1 beta subcomplex subunit 5, mitochondrial	mRNA	2.57	1.36	6.26e-10	1.71e-08	1.79333	4.59
LOC5571011	RNA polymerase II transcriptional coactivator	mRNA	2.55	1.35	2.11e-07	3.4e-06	1.34	3.3
LOC5566609	ubiquitin carboxyl-terminal hydrolase calypso	mRNA	2.54	1.34	1.75e-07	2.88e-06	0.92	2.255
LOC5570699	lysoplasmalogenase-like protein TMEM86A	mRNA	2.53	1.34	5.77e-06	6.55e-05	0.63	1.615
LOC5573688	protein lethal(2)essential for life	mRNA	2.53	1.34	0	0	9.54333	24.53
LOC5563706	ubiquitin-like protein 4A-B	mRNA	2.52	1.34	1.66e-06	2.14e-05	0.823333	1.84
LOC5564671	proteasome maturation protein	mRNA	2.52	1.34	3.48e-10	1.01e-08	2.42	5.955
LOC110677029	cysteine protease ATG4A-like	mRNA	2.52	1.33	0.00362	0.02	0.333333	0.775
LOC5565415	exosome complex component RRP43	mRNA	2.52	1.33	0.000868	0.00519	0.51	1.215
LOC5571643	ankyrin repeat domain-containing protein 49	mRNA	2.52	1.33	9.5e-05	0.000769	0.646667	1.7
LOC5573193	tetratricopeptide repeat protein 19 homolog, mitochondrial	mRNA	2.51	1.33	0.000508	0.00331	0.403333	1.045
LOC5568404	exosome complex component RRP46	mRNA	2.51	1.33	0.000156	0.00118	0.466667	1.18
LOC5569166	H/ACA ribonucleoprotein complex subunit 3	mRNA	2.51	1.33	1.6e-06	2.07e-05	0.73	1.925
LOC5567973	thioredoxin-like protein 4A	mRNA	2.5	1.32	0.00227	0.01	0.523333	1.39
LOC5577509	glutaredoxin 3	mRNA	2.5	1.32	7.9e-09	1.72e-07	1.83	4.695
LOC5577011	28S ribosomal protein S24, mitochondrial	mRNA	2.5	1.32	5.48e-09	1.24e-07	1.09667	2.775
LOC5575943	chromatin modification-related protein MEAF6	mRNA	2.49	1.32	0.0024	0.01	0.31	0.835
LOC5571647	6-pyruvoyl tetrahydrobiopterin synthase	mRNA	2.49	1.32	0.000452	0.00298	0.663333	1.53
LOC5571609	uncharacterized LOC5571609	mRNA	2.49	1.32	5.23e-09	1.19e-07	2.29667	5.555
LOC5566059	cytochrome b-c1 complex subunit 8	mRNA	2.49	1.32	4.68e-13	2.55e-11	1.97333	4.865
LOC5578178	uncharacterized LOC5578178	mRNA	2.49	1.31	0.000819	0.00494	0.4	0.96
LOC5575924	elongation factor Tu	mRNA	2.48	1.31	0.000428	0.00285	0.593333	1.49
LOC5576609	vasorin	mRNA	2.48	1.31	0.000108	0.000856	0.533333	1.385
LOC5576414	transmembrane protein 258 homolog	mRNA	2.48	1.31	2.42e-14	1.65e-12	3.17667	7.53
LOC5571455	U6 snRNA phosphodiesterase	mRNA	2.47	1.3	0.00349	0.02	0.373333	1.015
LOC5564072	translocator protein	mRNA	2.47	1.3	9.37e-10	2.49e-08	2.59667	6.15
LOC5580045	uncharacterized LOC5580045	mRNA	2.46	1.3	0.000674	0.00417	0.36	0.91
LOC110678888	uncharacterized LOC110678888	mRNA	2.46	1.3	1.25e-08	2.61e-07	1.63667	3.73
LOC110678504	NADH-quinone oxidoreductase subunit B 2-like	mRNA	2.46	1.3	4.81e-10	1.35e-08	2.88333	6.555
LOC5571413	ubiquitin fusion degradation protein 1 homolog	mRNA	2.45	1.3	1.31e-09	3.34e-08	1.81	4.325
LOC5579153	transmembrane emp24 domain-containing protein 5	mRNA	2.45	1.29	2.01e-06	2.54e-05	1.05667	2.54
LOC110678069	glutathione S-transferase 1	mRNA	2.45	1.29	9.02e-11	3.03e-09	1.86333	4.715
LOC5567336	vesicle transport protein SFT2C	mRNA	2.44	1.29	4.68e-05	0.000415	0.726667	1.715
LOC5569898	NADH dehydrogenase [ubiquinone] 1 beta subcomplex subunit 11, mitochondrial	mRNA	2.43	1.28	4.57e-13	2.51e-11	2.46667	5.78
LOC5563984	probable 28S ribosomal protein S6, mitochondrial	mRNA	2.42	1.27	1.1e-05	0.000116	0.7	1.58
LOC110675168	uncharacterized LOC110675168	mRNA	2.41	1.27	0.01	0.05	0.27	0.64
LOC5576321	splicing factor 3A subunit 2	mRNA	2.41	1.27	0.000584	0.0037	0.516667	1.245
LOC5580305	probable dolichyl pyrophosphate Glc1Man9GlcNAc2 alpha-1,3-glucosyltransferase	mRNA	2.41	1.27	0.000559	0.00356	0.633333	1.61
LOC5570396	thioredoxin-like protein 1	mRNA	2.41	1.27	1.99e-11	7.65e-10	3.94	9.245
LOC5578757	E3 ubiquitin-protein ligase rnf146	mRNA	2.4	1.27	7.56e-07	1.07e-05	0.976667	2.185
LOC5576160	perlucin-like protein	mRNA	2.4	1.26	0.00403	0.02	0.456667	1.025
LOC5577687	translocon-associated protein subunit delta	mRNA	2.4	1.26	2.35e-10	7.09e-09	4.24333	9.72
LOC5569181	translocon-associated protein subunit gamma	mRNA	2.4	1.26	3.55e-15	2.86e-13	3.43333	8.075
LOC5564545	proteasome subunit alpha type-5	mRNA	2.4	1.26	0	0	3.54	8.55
LOC5577105	protein seele	mRNA	2.39	1.26	6.03e-06	6.79e-05	0.883333	2.16
LOC5578111	caspase	mRNA	2.39	1.26	3.71e-07	5.58e-06	1.27	2.955
LOC5570809	28S ribosomal protein S2, mitochondrial	mRNA	2.39	1.26	1.97e-08	3.94e-07	1.49333	3.625
LOC5563686	40S ribosomal protein S21	mRNA	2.39	1.26	2.95e-14	1.98e-12	7.08667	16.02
LOC5565604	adipocyte plasma membrane-associated protein	mRNA	2.39	1.25	0.00267	0.01	0.41	0.985
LOC110674166	signal peptidase complex catalytic subunit SEC11A	mRNA	2.38	1.25	8.67e-09	1.86e-07	2.28	5.355
LOC110676515	protein SCO1 homolog, mitochondrial	mRNA	2.37	1.25	8.03e-05	0.000664	0.74	1.73
LOC5575099	zinc finger HIT domain-containing protein 2	mRNA	2.37	1.24	0.00569	0.03	0.35	0.82
LOC5571385	glutathione S-transferase theta-3	mRNA	2.36	1.24	0.00325	0.02	0.403333	0.895
LOC5574249	GATA zinc finger domain-containing protein 1	mRNA	2.36	1.24	1.25e-05	0.000129	0.7	1.655
LOC5569074	probable NADH dehydrogenase [ubiquinone] iron-sulfur protein 6, mitochondrial	mRNA	2.36	1.24	3.05e-06	3.69e-05	0.916667	2.14
LOC5571571	S-phase kinase-associated protein 1	mRNA	2.36	1.24	0	0	6.51	15.135
LOC5567974	uncharacterized LOC5567974	mRNA	2.35	1.23	0.00133	0.00748	0.54	1.33
LOC5568623	uncharacterized LOC5568623	mRNA	2.35	1.23	2.85e-05	0.00027	0.686667	1.635
LOC5577637	low molecular weight phosphotyrosine protein phosphatase 1	mRNA	2.35	1.23	1.13e-07	1.95e-06	1.71	4.05
LOC5576215	40S ribosomal protein S26	mRNA	2.34	1.23	0	0	32.98	77.3
LOC5572192	probable 28S ribosomal protein S16, mitochondrial	mRNA	2.34	1.22	9.18e-05	0.000747	0.86	1.855
LOC5575750	THUMP domain-containing protein 1 homolog	mRNA	2.33	1.22	0.00269	0.01	0.383333	0.94
LOC5568237	gametocyte-specific factor 1	mRNA	2.33	1.22	0.00165	0.00897	0.633333	1.41
LOC5568112	transcription elongation factor SPT4	mRNA	2.33	1.22	0.000123	0.000964	0.64	1.47
LOC5565869	proteasome subunit alpha type-1	mRNA	2.32	1.22	1.96e-11	7.57e-10	4.40667	10.325
LOC5574986	OTU domain-containing protein 6B	mRNA	2.32	1.21	0.00478	0.02	0.413333	0.98
LOC5574567	probable deoxyhypusine synthase	mRNA	2.32	1.21	0.00103	0.00603	0.346667	0.79
LOC5571045	proteasome subunit beta type-1	mRNA	2.32	1.21	1.44e-15	1.21e-13	4.87	10.82
LOC5575922	S-methyl-5'-thioadenosine phosphorylase	mRNA	2.32	1.21	1.11e-16	1.03e-14	3.98333	9.265
LOC110674148	heat shock protein 70 A1	mRNA	2.31	1.21	0.00277	0.01	0.443333	1.005
LOC5565540	1,2-dihydroxy-3-keto-5-methylthiopentene dioxygenase	mRNA	2.31	1.21	0.000403	0.00271	0.906667	2.05
LOC5576075	nedd8-activating enzyme E1 catalytic subunit	mRNA	2.31	1.21	1.83e-07	2.99e-06	1.36	3.095
LOC5563575	phosphoenolpyruvate carboxykinase [GTP]	mRNA	2.31	1.21	0	0	4.56333	10.34
LOC5567160	programmed cell death protein 6	mRNA	2.31	1.21	0	0	8.51333	19.93
LOC5572792	zinc finger protein 836	mRNA	2.3	1.2	0.00155	0.0085	1.14	2.435
LOC5567505	39S ribosomal protein L55, mitochondrial	mRNA	2.3	1.2	9.13e-06	9.81e-05	1.02	2.385
LOC5577654	ubiquitin-like domain-containing CTD phosphatase 1	mRNA	2.3	1.2	1.11e-06	1.49e-05	1.10667	2.43
LOC5574975	MICOS complex subunit Mic10	mRNA	2.29	1.2	0.00029	0.00204	0.843333	1.945
LOC5570812	uncharacterized LOC5570812	mRNA	2.29	1.2	3.74e-05	0.000344	0.826667	1.905
LOC5574482	CDK5RAP3-like protein	mRNA	2.29	1.19	5.85e-05	0.000504	0.84	1.97
LOC5576033	probable cytosolic Fe-S cluster assembly factor AAEL012261	mRNA	2.29	1.19	5.91e-06	6.68e-05	0.923333	2.005
LOC5572504	39S ribosomal protein L46, mitochondrial	mRNA	2.28	1.19	0.000864	0.00517	0.57	1.25
LOC5576031	probable 39S ribosomal protein L24, mitochondrial	mRNA	2.28	1.19	0.000806	0.00487	0.773333	1.66
LOC5568079	cytidine deaminase	mRNA	2.28	1.19	5.38e-05	0.00047	0.973333	2.22
LOC5565992	palmitoyl-protein thioesterase 1	mRNA	2.28	1.19	2.58e-05	0.000248	0.743333	1.585
LOC5573790	protein transport protein Sec61 subunit alpha	mRNA	2.28	1.19	1.85e-10	5.76e-09	4.44333	10.04
LOC110679043	anaphase-promoting complex subunit 10-like	mRNA	2.27	1.19	0.00171	0.00925	0.486667	1.11
LOC5577204	protein tantalus	mRNA	2.27	1.18	0.00317	0.02	0.406667	0.95
LOC5569847	glutathione S-transferase 1	mRNA	2.27	1.18	0.00137	0.00765	0.386667	0.85
LOC5570175	cytosolic Fe-S cluster assembly factor NUBP2 homolog	mRNA	2.27	1.18	1.03e-05	0.000109	1.37	3.005
LOC5571642	probable aminopeptidase NPEPL1	mRNA	2.27	1.18	0	0	6.47667	14.29
LOC5577355	uncharacterized LOC5577355	mRNA	2.26	1.18	9.29e-09	1.98e-07	2.60667	5.8
LOC5577711	protein lethal(2)essential for life	mRNA	2.26	1.18	0	0	7.78	17.785
LOC5572836	protein disulfide-isomerase A6 homolog	mRNA	2.26	1.18	0	0	13.6733	30.655
LOC110677248	coiled-coil domain-containing protein 28A-like	mRNA	2.26	1.17	0.00772	0.03	0.286667	0.67
LOC5564717	reticulocalbin-2	mRNA	2.26	1.17	8.62e-10	2.31e-08	1.35333	3.19
LOC5577153	serine protease snake	mRNA	2.25	1.17	0.00539	0.02	0.426667	0.815
LOC5577403	low molecular weight phosphotyrosine protein phosphatase 1	mRNA	2.25	1.17	0.000674	0.00417	0.78	1.56
LOC5565919	39S ribosomal protein L4, mitochondrial	mRNA	2.25	1.17	0.000581	0.00369	0.563333	1.355
LOC5566804	caltractin	mRNA	2.25	1.17	6.59e-05	0.00056	2.03	4.835
LOC5564158	short-chain specific acyl-CoA dehydrogenase, mitochondrial	mRNA	2.25	1.17	8.27e-06	8.97e-05	1.10667	2.645
LOC110677852	39S ribosomal protein L35, mitochondrial	mRNA	2.25	1.17	2.75e-06	3.36e-05	0.93	2.17
LOC5575512	hsc70-interacting protein 1	mRNA	2.25	1.17	8.14e-13	4.18e-11	3.68333	8.215
LOC5573413	40S ribosomal protein S10b	mRNA	2.25	1.17	0	0	31.92	71.78
LOC5565701	cytochrome c oxidase subunit 5A, mitochondrial	mRNA	2.25	1.17	0	0	12.0567	27.25
LOC5567423	phosphoglycerate mutase 2	mRNA	2.24	1.17	2.27e-10	6.9e-09	4.13	9.555
LOC5567091	charged multivesicular body protein 5	mRNA	2.24	1.16	7.36e-08	1.32e-06	1.92667	4.365
LOC5566864	UPF0587 protein GA18326	mRNA	2.24	1.16	4.62e-08	8.63e-07	1.36333	2.99
LOC5572922	ATP synthase mitochondrial F1 complex assembly factor 2	mRNA	2.23	1.16	0.000776	0.00471	0.48	0.995
LOC5570355	amphoterin-induced protein 2	mRNA	2.23	1.16	7.77e-05	0.000645	0.656667	1.52
LOC5570307	threonine aspartase 1	mRNA	2.23	1.16	2.63e-05	0.000252	1.17333	2.57
LOC110674020	longitudinals lacking protein, isoforms F	mRNA	2.23	1.16	4.82e-13	2.62e-11	7.52333	16.96
LOC5567565	lysosomal aspartic protease	mRNA	2.23	1.16	0	0	9.01	19.715
LOC5573573	uncharacterized LOC5573573	mRNA	2.23	1.15	7.69e-06	8.41e-05	1.39	3.11
LOC110673987	protein windbeutel-like	mRNA	2.22	1.15	0.00726	0.03	0.366667	0.775
LOC5571793	protein Peter pan	mRNA	2.22	1.15	6.74e-06	7.51e-05	0.873333	1.825
LOC5564212	60S ribosomal protein L29	mRNA	2.22	1.15	0	0	10.8033	23.275
LOC110678469	NADH-ubiquinone oxidoreductase subunit 8	mRNA	2.21	1.15	7.4e-05	0.000617	0.846667	2.005
LOC5574022	mediator of RNA polymerase II transcription subunit 8	mRNA	2.21	1.14	0.000628	0.00393	0.65	1.36
LOC5564477	leptin receptor gene-related protein	mRNA	2.21	1.14	6.7e-05	0.000568	1.09	2.355
LOC5570147	mitochondrial import inner membrane translocase subunit Tim13	mRNA	2.21	1.14	5.37e-05	0.000469	0.863333	1.795
LOC5567789	single-stranded DNA-binding protein, mitochondrial	mRNA	2.21	1.14	3.7e-08	7.06e-07	1.73667	3.96
LOC5573948	dolichyl-diphosphooligosaccharide--protein glycosyltransferase subunit DAD1	mRNA	2.21	1.14	2.17e-09	5.33e-08	2.73	6.145
LOC5575706	L-lactate dehydrogenase	mRNA	2.21	1.14	0	0	30.85	68.155
LOC5578868	uncharacterized LOC5578868	mRNA	2.21	1.14	0	0	7.61	16.91
LOC5563647	nucleolar protein 12	mRNA	2.2	1.14	0.00422	0.02	0.45	1
LOC5574239	microfibril-associated glycoprotein 4	mRNA	2.2	1.14	0.000193	0.00143	0.613333	1.295
LOC5574437	required for meiotic nuclear division protein 1 homolog	mRNA	2.2	1.14	2.31e-07	3.67e-06	1.43667	3.06
LOC5573879	cytochrome b-c1 complex subunit 6, mitochondrial	mRNA	2.2	1.14	5.16e-11	1.84e-09	4.56	9.86
LOC5575105	40S ribosomal protein S15	mRNA	2.2	1.14	0	0	49.6167	106.82
LOC5565040	SAGA-associated factor 11 homolog	mRNA	2.19	1.13	0.000471	0.00309	0.613333	1.375
LOC5578147	peroxiredoxin-2	mRNA	2.19	1.13	1.01e-05	0.000107	1.37333	2.79
LOC5573540	glutathione S-transferase 1	mRNA	2.19	1.13	3.95e-07	5.9e-06	1.17333	2.42
LOC5567470	signal peptidase complex subunit 3	mRNA	2.19	1.13	6.52e-09	1.45e-07	3.57667	7.55
LOC5574816	V-type proton ATPase subunit F	mRNA	2.19	1.13	9.74e-12	4.04e-10	4.52667	9.865
LOC5576039	peflin	mRNA	2.18	1.13	7.32e-07	1.03e-05	3.59	8.085
LOC5579885	S-formylglutathione hydrolase	mRNA	2.18	1.13	3.91e-08	7.43e-07	1.44	3.17
LOC5568090	ubiquitin-60S ribosomal protein L40	mRNA	2.18	1.13	0	0	46.41	102.725
LOC5574109	uncharacterized LOC5574109	mRNA	2.18	1.12	0.000596	0.00376	0.903333	1.965
LOC5578184	H/ACA ribonucleoprotein complex subunit 2-like protein	mRNA	2.18	1.12	2.82e-06	3.44e-05	1.21333	2.545
LOC5567564	tRNA (cytosine(38)-C(5))-methyltransferase	mRNA	2.17	1.12	0.0042	0.02	0.476667	1.075
LOC5564021	ribonuclease H2 subunit B	mRNA	2.17	1.12	0.000834	0.00502	0.84	1.9
LOC5567158	S-adenosylmethionine mitochondrial carrier protein homolog	mRNA	2.17	1.12	2.72e-05	0.00026	0.823333	1.785
LOC5568939	uncharacterized LOC5568939	mRNA	2.17	1.12	8.41e-07	1.17e-05	1.93333	3.915
LOC5571429	uncharacterized LOC5571429	mRNA	2.17	1.12	4e-07	5.97e-06	3.23667	6.955
LOC5577613	deoxyribose-phosphate aldolase	mRNA	2.17	1.12	4.23e-08	7.96e-07	1.98667	4.425
LOC5567465	ER membrane protein complex subunit 4	mRNA	2.17	1.12	3.39e-08	6.52e-07	1.65	3.585
LOC5567996	proteasome subunit beta type-6	mRNA	2.17	1.12	5.5e-09	1.24e-07	3.63667	7.84
LOC5579168	proteasome subunit alpha type-3	mRNA	2.17	1.12	4.4e-14	2.88e-12	3.89667	8
LOC5565318	26S proteasome non-ATPase regulatory subunit 14	mRNA	2.17	1.12	3.77e-15	2.98e-13	4.56667	9.925
LOC5572285	bax inhibitor 1	mRNA	2.17	1.12	0	0	10.6467	22.765
LOC5572053	NTF2-related export protein	mRNA	2.17	1.11	9.26e-06	9.9e-05	1.05667	2.39
LOC5567383	proteasome subunit alpha type-2	mRNA	2.17	1.11	1.58e-11	6.3e-10	5.15333	10.93
LOC5568553	glutaredoxin-related protein 5, mitochondrial	mRNA	2.16	1.11	0.00169	0.00912	0.64	1.365
LOC5567561	melanization protease 1	mRNA	2.16	1.11	0.000384	0.0026	0.543333	1.125
LOC5565608	dolichol-phosphate mannosyltransferase subunit 3	mRNA	2.16	1.11	0.000252	0.0018	0.71	1.58
LOC5578434	uncharacterized LOC5578434	mRNA	2.16	1.11	3.35e-05	0.000312	0.843333	1.785
LOC5579199	uncharacterized LOC5579199	mRNA	2.16	1.11	4.31e-14	2.83e-12	3.94	8.42
LOC5571178	probable oligoribonuclease	mRNA	2.15	1.11	0.00213	0.01	0.553333	1.18
LOC5565180	signal peptidase complex subunit 1	mRNA	2.15	1.1	0.00209	0.01	0.626667	1.38
LOC5574760	lectin subunit alpha	mRNA	2.15	1.1	0.00236	0.01	0.523333	1.1
LOC5576685	protein CutA homolog	mRNA	2.15	1.1	0.000874	0.00522	0.76	1.615
LOC5571947	39S ribosomal protein L10, mitochondrial	mRNA	2.15	1.1	0.000314	0.00218	0.75	1.63
LOC110678484	ras-related protein Rab-18A-like	mRNA	2.15	1.1	8.42e-05	0.000693	1.26667	2.645
LOC5569673	COP9 signalosome complex subunit 8	mRNA	2.15	1.1	1.98e-07	3.22e-06	2.08667	4.53
LOC5572561	leucine-rich repeat transmembrane neuronal protein 3 (LRIM21)	mRNA	2.15	1.1	2.22e-16	1.99e-14	6.39667	13.78
LOC5567404	leucine-rich repeat-containing protein 57	mRNA	2.14	1.1	0.0019	0.01	0.463333	1.025
LOC5574413	O-glucosyltransferase rumi homolog	mRNA	2.14	1.1	0.000652	0.00406	0.816667	1.73
LOC5571035	DNA-directed RNA polymerase II subunit RPB3	mRNA	2.14	1.1	4.65e-05	0.000413	1.27667	2.705
LOC5570695	membrane magnesium transporter 1	mRNA	2.14	1.1	2.13e-08	4.23e-07	1.94	4.365
LOC5566805	lysophospholipid acyltransferase 7	mRNA	2.14	1.1	1.12e-11	4.61e-10	4.61333	9.53
LOC5565624	40S ribosomal protein S24	mRNA	2.14	1.1	0	0	45.5867	96.02
LOC5568260	60S ribosomal protein L31	mRNA	2.14	1.1	0	0	15.6667	33.775
LOC5565719	mitochondrial genome maintenance exonuclease 1	mRNA	2.13	1.09	0.00386	0.02	0.56	1.145
LOC5566060	ER membrane protein complex subunit 10	mRNA	2.13	1.09	0.000278	0.00196	0.973333	2.015
LOC5575997	nuA4 complex subunit EAF3 homolog	mRNA	2.13	1.09	0.000176	0.00132	0.656667	1.405
LOC5569231	GDP-fucose transporter 1	mRNA	2.13	1.09	1.58e-05	0.00016	1.24333	2.565
LOC5571409	peroxiredoxin-6	mRNA	2.13	1.09	1.01e-06	1.38e-05	1.46333	3.11
LOC5570085	uncharacterized LOC5570085	mRNA	2.13	1.09	5.41e-07	7.86e-06	1.57667	3.33
LOC5570218	arrestin domain-containing protein 2	mRNA	2.13	1.09	2.89e-07	4.5e-06	2.29333	4.855
LOC110673995	uncharacterized LOC110673995	mRNA	2.12	1.09	0.01	0.05	0.513333	1.01
LOC5577983	nucleolar protein 10	mRNA	2.12	1.09	1.84e-06	2.34e-05	1.76333	3.66
LOC5568115	protein disulfide-isomerase TMX3	mRNA	2.12	1.09	7.71e-07	1.09e-05	1.31333	2.82
LOC5578919	cytochrome P450 9b2	mRNA	2.12	1.09	1.61e-14	1.13e-12	4.94	10.18
LOC5580278	NADH dehydrogenase [ubiquinone] 1 alpha subcomplex subunit 2	mRNA	2.12	1.08	0.0027	0.01	0.836667	1.71
LOC5569068	WD repeat-containing protein 82	mRNA	2.12	1.08	1.44e-07	2.43e-06	2.68	5.93
LOC5569011	uncharacterized LOC5569011	mRNA	2.12	1.08	2.35e-10	7.09e-09	3.71	7.69
LOC5575828	26S proteasome regulatory subunit 4	mRNA	2.12	1.08	1.11e-16	1.03e-14	8.35667	17.525
LOC5564161	stress-induced-phosphoprotein 1	mRNA	2.12	1.08	0	0	11.7667	25.09
LOC5565018	uncharacterized LOC5565018	mRNA	2.11	1.08	0.01	0.05	0.4	0.865
LOC5566061	uncharacterized LOC5566061	mRNA	2.11	1.08	0.00405	0.02	0.493333	1.005
LOC5573603	3-oxoacyl-[acyl-carrier-protein] synthase, mitochondrial	mRNA	2.11	1.08	0.00176	0.00945	0.74	1.565
LOC5568353	glutathione S-transferase 1	mRNA	2.11	1.08	1.9e-06	2.41e-05	4.16333	9.045
LOC5574538	PQ-loop repeat-containing protein 3	mRNA	2.11	1.08	7.98e-07	1.12e-05	2.39333	5.28
LOC5574141	dnaJ homolog subfamily C member 30	mRNA	2.11	1.07	0.00859	0.04	0.456667	0.95
LOC5577423	nuclear protein 1	mRNA	2.1	1.07	0.000367	0.0025	1.02	2.115
LOC5569641	integrator complex subunit 12	mRNA	2.1	1.07	0.000116	0.000913	1.08333	2.255
LOC5566073	putative deoxyribonuclease TATDN1	mRNA	2.1	1.07	3.72e-05	0.000342	0.983333	2.125
LOC5570017	transmembrane emp24 domain-containing protein 2	mRNA	2.1	1.07	6.9e-07	9.8e-06	1.49	3.29
LOC5569122	soma ferritin	mRNA	2.1	1.07	0	0	9.55333	20.27
LOC5579104	essential MCU regulator, mitochondrial	mRNA	2.09	1.06	3.57e-08	6.84e-07	3.09333	6.115
LOC5569765	uncharacterized LOC5569765	mRNA	2.08	1.06	0.00433	0.02	0.523333	1.14
LOC5568888	m-AAA protease-interacting protein 1, mitochondrial	mRNA	2.08	1.06	0.00192	0.01	0.606667	1.29
LOC5570083	uncharacterized LOC5570083	mRNA	2.08	1.06	0.000536	0.00345	0.82	1.645
LOC5573377	putative GPI-anchor transamidase	mRNA	2.08	1.06	0.000138	0.00106	0.73	1.52
LOC5580065	UPF0184 protein AAEL002161	mRNA	2.08	1.06	2.77e-05	0.000264	0.94	1.995
LOC110676030	coatomer subunit epsilon	mRNA	2.08	1.06	3.76e-07	5.64e-06	2.01667	4.195
LOC5571664	enolase	mRNA	2.08	1.06	0	0	36.4867	75.4
LOC110678700	zinc finger protein 675-like	mRNA	2.08	1.05	0.00864	0.04	0.436667	0.88
LOC5573062	origin recognition complex subunit 6	mRNA	2.08	1.05	0.00498	0.02	0.5	1.145
LOC110676855	glutathione S-transferase 1-like	mRNA	2.08	1.05	1.44e-06	1.88e-05	1.87333	3.805
LOC5579115	uncharacterized LOC5579115	mRNA	2.08	1.05	6.84e-07	9.72e-06	2.42333	5.245
LOC5579391	brain protein I3	mRNA	2.08	1.05	5.63e-07	8.13e-06	2.87	6
LOC5564648	SWI/SNF-related matrix-associated actin-dependent regulator of chromatin subfamily B member 1	mRNA	2.08	1.05	2.53e-07	4e-06	2.07333	4.35
LOC5573813	sorting nexin-21	mRNA	2.08	1.05	7.11e-15	5.22e-13	6.46667	13.18
LOC110676966	annulin-like	mRNA	2.08	1.05	0	0	7.38	15.31
LOC5573056	translation initiation factor eIF-2B subunit alpha	mRNA	2.07	1.05	0.000591	0.00374	1.18667	2.435
LOC5578058	selenoprotein F	mRNA	2.07	1.05	0.000158	0.0012	0.923333	1.925
LOC110678486	CAR1 transcription factor-like	mRNA	2.07	1.05	2.22e-05	0.000218	1.27	2.68
LOC5575396	uncharacterized LOC5575396	mRNA	2.07	1.05	7.58e-13	3.94e-11	4.07667	8.36
LOC5566551	protein transport protein Sec61 subunit gamma	mRNA	2.07	1.05	2.78e-15	2.28e-13	7.59667	15.4
LOC5566467	annexin B10	mRNA	2.07	1.05	0	0	11.59	23.98
LOC110676279	uncharacterized LOC110676279	mRNA	2.07	1.05	0	0	10.06	20.7
LOC5574872	mitochondrial import inner membrane translocase subunit Tim29	mRNA	2.06	1.05	0.00458	0.02	0.48	1
LOC5573779	EEF1A lysine methyltransferase 2	mRNA	2.06	1.05	0.000263	0.00187	0.783333	1.54
LOC5572865	IMD pathway signalling Immune Deficiency (Imd)	mRNA	2.06	1.04	0.00114	0.00658	0.693333	1.455
LOC5567402	DNA repair protein RAD51 homolog 1	mRNA	2.06	1.04	0.000205	0.00151	1.12333	2.34
LOC5571770	histone H3-like centromeric protein A	mRNA	2.06	1.04	7.73e-05	0.000643	1.03667	2.165
LOC5575147	mitochondrial inner membrane protease ATP23 homolog	mRNA	2.06	1.04	2.53e-05	0.000244	1.22	2.51
LOC5578101	signal peptidase complex subunit 2	mRNA	2.06	1.04	5.55e-06	6.31e-05	2.11667	4.085
LOC5565637	26S proteasome non-ATPase regulatory subunit 13	mRNA	2.06	1.04	3.59e-06	4.28e-05	1.95667	3.755
LOC5572982	PRA1 family protein 3	mRNA	2.06	1.04	3.23e-07	4.95e-06	2.70667	5.525
LOC5575410	28S ribosomal protein S30, mitochondrial	mRNA	2.06	1.04	1.36e-07	2.31e-06	2.64333	5.35
LOC5574712	dnaJ homolog subfamily C member 22	mRNA	2.06	1.04	1.78e-09	4.45e-08	3.19667	6.59
LOC5571752	uncharacterized LOC5571752	mRNA	2.06	1.04	2.24e-11	8.55e-10	4.17333	8.825
LOC5570230	3-oxoacyl-[acyl-carrier-protein] reductase FabG	mRNA	2.06	1.04	1.83e-12	8.63e-11	6.75333	13.395
LOC5573687	protein lethal(2)essential for life	mRNA	2.06	1.04	7.42e-13	3.87e-11	4.33333	8.605
LOC5569670	40S ribosomal protein S29	mRNA	2.06	1.04	7.99e-15	5.81e-13	6.92	13.585
LOC5579919	60S ribosomal protein L18a	mRNA	2.06	1.04	0	0	44.5267	91.52
LOC110677919	60S ribosomal protein L27a	mRNA	2.05	1.04	0	0	21.8033	43.89
LOC110678816	glycerol-3-phosphate phosphatase-like	mRNA	2.05	1.03	0.000126	0.000985	1.28	2.685
LOC5571308	uncharacterized LOC5571308	mRNA	2.05	1.03	0.000103	0.000825	1.12333	2.42
LOC5576707	actin-related protein 10	mRNA	2.05	1.03	5.89e-06	6.67e-05	1.49	3.065
LOC5574159	ubiquitin carboxyl-terminal hydrolase isozyme L5	mRNA	2.05	1.03	2.79e-11	1.05e-09	3.17333	6.215
LOC5574363	HD domain-containing protein 2	mRNA	2.05	1.03	4.66e-15	3.63e-13	8.08667	15.495
LOC5567839	calreticulin	mRNA	2.05	1.03	0	0	59.8533	121.07
LOC23687769	heat shock 70 kDa protein cognate 3	mRNA	2.05	1.03	0	0	111.963	229.24
LOC5573258	putative tRNA pseudouridine synthase Pus10	mRNA	2.04	1.03	3.37e-07	5.12e-06	1.54333	3.14
LOC23687505	pyrimidodiazepine synthase	mRNA	2.04	1.03	1.95e-12	9.09e-11	4.08667	8.27
LOC5572870	uncharacterized LOC5572870	mRNA	2.03	1.02	0.00516	0.02	0.646667	1.24
LOC5564425	uncharacterized LOC5564425	mRNA	2.03	1.02	7.15e-05	0.0006	1.01667	2.075
LOC5575752	28S ribosomal protein S22, mitochondrial	mRNA	2.03	1.02	2.09e-05	0.000205	1.15333	2.33
LOC110677925	histone H4	mRNA	2.03	1.02	2.08e-05	0.000205	31.9967	65.54
LOC5577664	probable palmitoyltransferase ZDHHC16	mRNA	2.03	1.02	1.98e-05	0.000196	1.45667	2.915
LOC5567100	proteasome subunit alpha type-7-1	mRNA	2.03	1.02	1.29e-08	2.67e-07	3.19333	6.56
LOC5567314	ubiquitin-fold modifier-conjugating enzyme 1	mRNA	2.02	1.02	0.00393	0.02	0.583333	1.18
LOC5572600	putative peptidyl-prolyl cis-trans isomerase dodo	mRNA	2.02	1.02	6.39e-05	0.000547	1.32667	2.585
LOC5568817	mRNA-decapping enzyme 1A	mRNA	2.02	1.02	3.49e-12	1.56e-10	3.95667	8.465
LOC5568219	DNA-directed RNA polymerase II 16 kDa polypeptide	mRNA	2.02	1.01	0.000578	0.00367	1.16333	2.17
LOC5566608	uncharacterized LOC5566608	mRNA	2.02	1.01	0.000445	0.00295	1.07333	2.22
LOC5573604	ribosomal RNA small subunit methyltransferase NEP1	mRNA	2.02	1.01	1.11e-05	0.000116	1.26667	2.525
LOC5568945	derlin-1	mRNA	2.02	1.01	1.89e-07	3.08e-06	2.73	5.49
LOC5578927	nucleoplasmin-like protein	mRNA	2.02	1.01	0	0	36.1167	72.235
LOC5568486	PITH domain-containing protein GA19395	mRNA	2.01	1.01	0.01	0.04	0.546667	1.105
LOC5572448	hsp70-binding protein 1	mRNA	2.01	1.01	0.00435	0.02	0.486667	1.005
LOC5563625	proteasome assembly chaperone 2	mRNA	2.01	1.01	0.000878	0.00524	0.893333	1.73
LOC5578318	transcription factor A, mitochondrial	mRNA	2.01	1.01	3.88e-05	0.000355	1.22333	2.48
LOC5565617	adipocyte plasma membrane-associated protein	mRNA	2.01	1.01	2.89e-06	3.51e-05	2.04333	4.14
LOC5574862	histidine triad nucleotide-binding protein 1	mRNA	2.01	1.01	5.92e-07	8.5e-06	1.75	3.51
LOC5572427	UDP-glucuronosyltransferase 2A3	mRNA	2.01	1.01	3.86e-08	7.34e-07	3.17333	6.19
LOC110675611	uncharacterized LOC110675611	mRNA	2.01	1.01	7.64e-13	3.96e-11	5.05667	10.125
LOC5564972	protein transport protein Sec61 subunit alpha	mRNA	2.01	1.01	0	0	11.65	23.57
LOC5577547	alpha-methylacyl-CoA racemase	mRNA	2.01	1	0.000754	0.00459	0.706667	1.45
LOC5573121	uncharacterized LOC5573121	mRNA	2.01	1	0.000613	0.00385	0.906667	1.735
LOC5570877	solute carrier family 35 member B1 homolog	mRNA	2.01	1	9.07e-06	9.76e-05	3.14667	6.13
LOC5564890	actin-related protein 2	mRNA	2.01	1	1.44e-11	5.78e-10	5.65333	10.96
LOC5570968	survival motor neuron protein	mRNA	2	1	8.54e-05	0.000702	1.85667	3.665
LOC5577451	UPF0568 protein C14orf166	mRNA	2	1	3.9e-05	0.000357	2.33667	4.71
LOC5569391	U3 small nucleolar RNA-associated protein 18 homolog	mRNA	2	1	3.83e-05	0.000351	1.12	2.225
LOC5570821	mannose-P-dolichol utilization defect 1 protein homolog	mRNA	2	1	7.01e-06	7.77e-05	1.56	2.955
LOC5567260	LYR motif-containing protein 4	mRNA	2	1	1.59e-07	2.65e-06	1.81	3.545
LOC5564047	iron-sulfur cluster assembly scaffold protein IscU	mRNA	2	1	1.15e-07	1.98e-06	3.28667	6.655
LOC5566771	nuclear pore complex protein Nup50	mRNA	2	1	1.79e-11	6.97e-10	3.89333	7.67
LOC5568194	ER membrane protein complex subunit 3	mRNA	2	1	4e-12	1.77e-10	4.36667	8.705
LOC5563784	cleavage stimulation factor subunit 1	mRNA	2	1	3.55e-12	1.59e-10	4.59	8.97
LOC5576046	transcription factor BTF3 homolog 4	mRNA	2	1	1.11e-16	1.03e-14	23.9367	48.905
LOC5566765	uncharacterized LOC5566765	mRNA	-2	-1	8.87e-05	0.000725	2.39333	1.225
LOC5580306	matrix metalloproteinase-2	mRNA	-2	-1	8.6e-06	9.31e-05	3.67	1.895
LOC5570132	immunoglobulin domain-containing protein oig-4	mRNA	-2.01	-1.01	0.00713	0.03	1.01	0.48
LOC5567207	organic cation transporter protein	mRNA	-2.02	-1.01	0.01	0.05	0.793333	0.39
LOC5572006	uncharacterized LOC5572006	mRNA	-2.02	-1.01	2.72e-07	4.27e-06	3.93667	1.94
LOC5576211	uncharacterized LOC5576211	mRNA	-2.02	-1.02	0.01	0.05	0.836667	0.41
LOC110674761	hormone receptor 4-like	mRNA	-2.02	-1.02	6.51e-06	7.31e-05	3.34	1.695
LOC5568917	elongation of very long chain fatty acids protein AAEL008004	mRNA	-2.03	-1.02	0.00666	0.03	0.98	0.47
LOC5564665	neuroligin-4, X-linked	mRNA	-2.03	-1.02	0.00491	0.02	1.18667	0.58
LOC5570911	acylphosphatase-2	mRNA	-2.04	-1.03	0.001	0.00587	1.89	0.97
LOC5576009	WD repeat-containing protein 63	mRNA	-2.04	-1.03	0.000292	0.00205	1.68333	0.835
LOC110676980	uncharacterized LOC110676980	mRNA	-2.04	-1.03	6.05e-05	0.000519	1.89667	0.955
LOC5572569	dynein heavy chain 5, axonemal	mRNA	-2.05	-1.03	0.00121	0.0069	1.59667	0.715
LOC5571728	uncharacterized LOC5571728	mRNA	-2.05	-1.04	0.00628	0.03	1.16	0.55
LOC110675186	DNA polymerase alpha subunit B-like	mRNA	-2.05	-1.04	0.000443	0.00294	1.51	0.77
LOC5571381	glutathione S-transferase theta-1	mRNA	-2.05	-1.04	7.27e-05	0.000608	1.94	0.99
LOC5576709	uncharacterized LOC5576709	mRNA	-2.05	-1.04	1.16e-09	3e-08	4.78	2.435
LOC5564044	uncharacterized LOC5564044	mRNA	-2.06	-1.04	9.32e-05	0.000757	2.17	1.04
LOC110678682	uncharacterized LOC110678682	mRNA	-2.06	-1.04	2.21e-10	6.75e-09	5.68667	2.745
LOC5573081	mucin-5AC	mRNA	-2.07	-1.05	4.55e-05	0.000406	2.78667	1.3
LOC5567044	doublesex and mab-3 related transcription factor 3, truncated	mRNA	-2.08	-1.06	0.000529	0.00342	1.46667	0.72
LOC5574876	gonadotropin-releasing hormone receptor	mRNA	-2.09	-1.06	7.11e-08	1.28e-06	4.41333	2.14
LOC110674257	uncharacterized protein K02A2.6-like	mRNA	-2.09	-1.07	0.00134	0.00753	1.13333	0.525
LOC110674341	keratin, type I cytoskeletal 9-like	mRNA	-2.09	-1.07	2.44e-05	0.000236	1.96	0.995
LOC5575262	molybdenum cofactor sulfurase 2	mRNA	-2.1	-1.07	3.26e-05	0.000304	2.75	1.31
LOC5578296	regulating synaptic membrane exocytosis protein 1	mRNA	-2.1	-1.07	3.74e-06	4.41e-05	3.08333	1.46
LOC110678711	E3 ubiquitin-protein ligase TRIM37-like	mRNA	-2.11	-1.08	0.0075	0.03	0.996667	0.485
LOC5574451	hexamerin-1.1	mRNA	-2.12	-1.08	3.36e-10	9.79e-09	6.07667	2.73
LOC110677901	ecdysone 20-monooxygenase	mRNA	-2.13	-1.09	0.00014	0.00108	1.33667	0.65
LOC110676794	transformer-2 protein homolog beta-like	mRNA	-2.14	-1.1	0.00345	0.02	1.01667	0.485
LOC5574589	endoplasmic reticulum metallopeptidase 1	mRNA	-2.14	-1.1	4.03e-07	6e-06	3.34333	1.49
LOC5567122	glutamate receptor 2	mRNA	-2.15	-1.11	0.00852	0.04	0.783333	0.385
LOC5573100	short-chain dehydrogenase	mRNA	-2.17	-1.11	0.000366	0.00249	1.75	0.77
LOC5579005	glutaredoxin domain-containing cysteine-rich protein CG31559	mRNA	-2.18	-1.12	0.01	0.04	0.903333	0.405
LOC5575842	uncharacterized LOC5575842	mRNA	-2.18	-1.13	0.000228	0.00165	1.44	0.66
LOC5566085	mediator of RNA polymerase II transcription subunit 19a	mRNA	-2.19	-1.13	0.00115	0.00661	1.14667	0.55
LOC23687956	holotricin-3	mRNA	-2.19	-1.13	0.000512	0.00333	1.44	0.675
LOC110678100	uncharacterized LOC110678100	mRNA	-2.2	-1.14	0.00624	0.03	0.676667	0.305
LOC5564863	organic cation transporter protein	mRNA	-2.2	-1.14	5.61e-07	8.11e-06	3.16	1.465
LOC5569478	cell cycle checkpoint protein RAD17	mRNA	-2.2	-1.14	2.22e-16	1.99e-14	13.5467	6.245
LOC5574006	probable 4-coumarate--CoA ligase 1	mRNA	-2.21	-1.14	0.00566	0.03	0.733333	0.37
LOC5579813	uncharacterized LOC5579813	mRNA	-2.22	-1.15	0.00239	0.01	1.19333	0.55
LOC5563616	serine protease easter (CLIPB34)	mRNA	-2.22	-1.15	8.85e-05	0.000724	1.70333	0.745
LOC5564266	MFS-type transporter SLC18B1	mRNA	-2.22	-1.15	1.17e-06	1.57e-05	2.59	1.15
LOC5574540	uncharacterized LOC5574540	mRNA	-2.23	-1.15	0.00944	0.04	0.69	0.31
LOC110679832	uncharacterized LOC110679832	mRNA	-2.23	-1.16	0.01	0.04	0.836667	0.33
LOC5571641	laccase-2	mRNA	-2.23	-1.16	0.00152	0.00838	2.7	1.28
LOC5576162	somatostatin receptor type 2	mRNA	-2.24	-1.16	0	0	8.12667	3.665
LOC5572914	protein scabrous	mRNA	-2.25	-1.17	0.00854	0.04	0.77	0.355
LOC5572913	pupal cuticle protein Edg-78E	mRNA	-2.25	-1.17	0.00665	0.03	0.786667	0.355
LOC5579965	tRNA-specific adenosine deaminase 2	mRNA	-2.25	-1.17	0.00326	0.02	0.766667	0.355
LOC5563805	serine protease 7 (CLIPB79)	mRNA	-2.25	-1.17	1.18e-05	0.000123	2.29	0.985
LOC5571999	uncharacterized LOC5571999	mRNA	-2.26	-1.18	0.01	0.05	0.576667	0.26
LOC5564093	cubilin homolog	mRNA	-2.26	-1.18	0.01	0.04	0.756667	0.305
LOC110675169	discoidin domain-containing receptor tyrosine kinase B	mRNA	-2.26	-1.18	0.00219	0.01	1.04667	0.495
LOC5566890	zinc finger protein 43	mRNA	-2.28	-1.19	0.000445	0.00294	1.30667	0.575
LOC5574473	protein SCAI	mRNA	-2.31	-1.21	0.000171	0.00129	1.69667	0.78
LOC5569126	serine-rich adhesin for platelets	mRNA	-2.31	-1.21	5.57e-07	8.08e-06	2.42667	1.115
LOC5570734	E3 ubiquitin-protein ligase TRIM37	mRNA	-2.32	-1.21	0.01	0.05	0.616667	0.255
LOC5579947	sodium leak channel non-selective protein	mRNA	-2.32	-1.22	7.81e-11	2.67e-09	7.54333	3.265
LOC5576655	uncharacterized LOC5576655	mRNA	-2.33	-1.22	0.00433	0.02	0.87	0.36
LOC5578832	oxidoreductase-like domain-containing protein 1	mRNA	-2.33	-1.22	0.0024	0.01	1.02	0.435
LOC5568947	fez family zinc finger protein 2	mRNA	-2.34	-1.22	1.95e-07	3.18e-06	3.75	1.685
LOC5568681	pyrroline-5-carboxylate reductase	mRNA	-2.34	-1.23	0.00908	0.04	0.913333	0.405
LOC5564988	serine protease persephone (CLIPC5B)	mRNA	-2.34	-1.23	0.000343	0.00236	1.26667	0.525
LOC5573257	alpha-tocopherol transfer protein	mRNA	-2.35	-1.23	0.01	0.05	0.856667	0.36
LOC5567458	RWD domain-containing protein 2A	mRNA	-2.35	-1.24	1.27e-05	0.000131	2.50333	1.06
LOC5566825	uncharacterized LOC5566825	mRNA	-2.37	-1.25	0.00154	0.00848	0.906667	0.355
LOC5574019	tyramine beta-hydroxylase	mRNA	-2.37	-1.25	0	0	18.11	7.53
LOC110676358	60S ribosomal protein L18a-like	mRNA	-2.44	-1.29	0.00557	0.03	0.71	0.305
LOC5572910	protein artichoke	mRNA	-2.45	-1.29	0.00893	0.04	0.996667	0.365
LOC110674072	uncharacterized LOC110674072	mRNA	-2.46	-1.3	2.41e-05	0.000233	2.83667	1.12
LOC5565932	endoplasmic reticulum aminopeptidase 2	mRNA	-2.47	-1.31	0.00282	0.01	0.82	0.325
LOC5568696	facilitated trehalose transporter Tret1	mRNA	-2.49	-1.32	0.0002	0.00148	1.31	0.51
LOC5565205	uncharacterized LOC5565205	mRNA	-2.51	-1.33	0.00257	0.01	0.72	0.305
LOC5577047	uncharacterized LOC5577047	mRNA	-2.52	-1.33	0.00629	0.03	0.61	0.23
LOC5578859	uncharacterized LOC5578859	mRNA	-2.53	-1.34	6.55e-05	0.000559	1.34	0.585
LOC5576018	glycine receptor subunit alpha-3	mRNA	-2.54	-1.34	0.00631	0.03	0.563333	0.205
LOC5576481	retinol dehydrogenase 13	mRNA	-2.54	-1.35	0.0024	0.01	0.813333	0.34
LOC5575865	32 kDa beta-galactoside-binding lectin lec-3	mRNA	-2.59	-1.37	0.00649	0.03	1.1	0.4
LOC5579359	PAX-interacting protein 1	mRNA	-2.59	-1.37	0.000103	0.000825	1.28	0.485
LOC5579216	V-type proton ATPase 116 kDa subunit a	mRNA	-2.61	-1.39	0.000192	0.00142	1.21	0.45
LOC5568796	coiled-coil domain-containing protein 85C-A	mRNA	-2.62	-1.39	4.4e-05	0.000395	1.49333	0.53
LOC5566189	homeobox protein B-H2	mRNA	-2.63	-1.39	0.00358	0.02	0.76	0.25
LOC110679072	uncharacterized LOC110679072	mRNA	-2.64	-1.4	0.00703	0.03	0.603333	0.24
LOC5578307	trypsin alpha-3	mRNA	-2.64	-1.4	0.000273	0.00193	1.21	0.465
LOC5564731	mimitin, mitochondrial	mRNA	-2.65	-1.4	0.00575	0.03	0.623333	0.205
LOC5565007	uncharacterized LOC5565007	mRNA	-2.65	-1.41	0.00782	0.03	0.556667	0.215
LOC5567514	homeobox protein rough	mRNA	-2.66	-1.41	0.000224	0.00163	1.03667	0.385
LOC23687880	angiotensin-converting enzyme	mRNA	-2.68	-1.42	3.75e-06	4.42e-05	1.96333	0.75
LOC5566254	uncharacterized LOC5566254	mRNA	-2.69	-1.43	0.00193	0.01	0.866667	0.34
LOC110677824	uncharacterized LOC110677824	mRNA	-2.74	-1.45	0.00482	0.02	0.583333	0.235
LOC5564669	pancreatic lipase-related protein 2	mRNA	-2.74	-1.45	0.00121	0.00693	1.35	0.5
LOC110675121	uncharacterized LOC110675121	mRNA	-2.74	-1.46	6.71e-05	0.000568	1.19667	0.425
LOC5564046	TWiK family of potassium channels protein 7	mRNA	-2.75	-1.46	0.01	0.05	0.466667	0.175
LOC5579417	transferrin	mRNA	-2.76	-1.46	0.01	0.04	0.556667	0.22
LOC5574795	uncharacterized LOC5574795	mRNA	-2.76	-1.47	0.00093	0.0055	0.89	0.33
LOC5567035	cytochrome P450 4c21	mRNA	-2.78	-1.47	0.00683	0.03	0.65	0.245
LOC5573079	prohormone-3	mRNA	-2.8	-1.49	1.18e-06	1.58e-05	1.67667	0.635
LOC110679831	zinc finger protein DZIP1L	mRNA	-2.83	-1.5	0.00187	0.00998	0.656667	0.25
LOC5563584	uncharacterized LOC5563584	mRNA	-2.85	-1.51	5.54e-05	0.000481	1.13333	0.38
LOC5578519	partner of bursicon	mRNA	-2.9	-1.53	0.000197	0.00145	0.853333	0.305
LOC110674334	cylicin-2-like	mRNA	-2.91	-1.54	0.00526	0.02	0.513333	0.16
LOC110679259	transient receptor potential channel pyrexia-like	mRNA	-2.92	-1.54	0.00168	0.0091	1.00333	0.36
LOC110677703	circumsporozoite protein-like	mRNA	-2.92	-1.55	1.03e-09	2.7e-08	3.26667	1.145
LOC5568971	uncharacterized LOC5568971	mRNA	-2.93	-1.55	0.000701	0.00432	0.753333	0.245
LOC5563726	serine protease inhibitor 27A	mRNA	-2.98	-1.57	0.000365	0.00249	0.993333	0.335
LOC5568578	putative polypeptide N-acetylgalactosaminyltransferase 9	mRNA	-3.02	-1.59	0.000505	0.0033	0.843333	0.3
LOC5573760	lysozyme	mRNA	-3.05	-1.61	0.00117	0.00669	0.65	0.22
LOC110678341	uncharacterized LOC110678341	mRNA	-3.07	-1.62	0.00384	0.02	0.616667	0.2
LOC110675885	uncharacterized LOC110675885	mRNA	-3.09	-1.63	0.00314	0.02	0.603333	0.19
LOC5574104	uncharacterized LOC5574104	mRNA	-3.24	-1.7	0.00649	0.03	0.543333	0.17
LOC5578914	glucosylceramidase	mRNA	-3.33	-1.74	0.01	0.05	0.39	0.12
LOC110674346	fibroin heavy chain-like	mRNA	-3.51	-1.81	5.32e-05	0.000466	1.42333	0.39
LOC5564830	protein Wnt-6	mRNA	-3.55	-1.83	0.00964	0.04	0.403333	0.12
LOC110678048	uncharacterized LOC110678048	mRNA	-3.56	-1.83	8.66e-05	0.000711	1.19667	0.34
LOC5566842	zinc finger protein with KRAB and SCAN domains 3	mRNA	-3.68	-1.88	0.00285	0.01	0.406667	0.12
LOC5571992	uncharacterized LOC5571992	mRNA	-3.73	-1.9	0.00305	0.02	0.436667	0.11
LOC5568831	trypsin	mRNA	-3.73	-1.9	0.000864	0.00517	1	0.225
LOC5578548	uncharacterized LOC5578548	mRNA	-3.76	-1.91	0.00128	0.00727	0.573333	0.145
LOC5574332	peroxidase	mRNA	-3.84	-1.94	0.00319	0.02	0.4	0.11
LOC5570872	cytochrome P450 49a1	mRNA	-4.03	-2.01	0.00132	0.00742	1.83333	0.475
LOC5572216	estradiol 17-beta-dehydrogenase 11	mRNA	-4.11	-2.04	0.00013	0.00101	0.77	0.19
LOC5575133	uncharacterized oxidoreductase YjmC	mRNA	-4.24	-2.09	0.00569	0.03	0.66	0.13
LOC5580047	protein phosphatase 1 regulatory subunit 42	mRNA	-4.27	-2.1	0.01	0.05	0.283333	0.065
LOC5573649	uncharacterized LOC5573649	mRNA	-4.39	-2.13	0.00519	0.02	2.66	0.62
LOC110679702	uncharacterized LOC110679702	mRNA	-4.44	-2.15	0.00367	0.02	0.44	0.115
LOC5568615	phospholipase A1 member A	mRNA	-5.15	-2.36	0.00128	0.00725	0.37	0.065
LOC110677161	uncharacterized LOC110677161	mRNA	-5.24	-2.39	0.00523	0.02	0.39	0.065
LOC5570717	uncharacterized LOC5570717	mRNA	-5.26	-2.4	0.00749	0.03	0.306667	0.055
LOC5563823	ceramide phosphoethanolamine synthase	mRNA	-5.67	-2.5	4.57e-05	0.000407	3.30333	0.65
LOC5579844	proton-coupled amino acid transporter-like protein CG1139	mRNA	-6.54	-2.71	0.00952	0.04	0.586667	0.1
LOC5567870	putative ferric-chelate reductase 1 homolog	mRNA	-7.45	-2.9	0.00232	0.01	0.33	0.045
LOC5565038	uncharacterized LOC5565038	mRNA	-7.5	-2.91	0.01	0.04	0.233333	0.03
LOC5566649	pollen-specific leucine-rich repeat extensin-like protein 1	mRNA	-9.41	-3.23	0.000166	0.00125	0.57	0.06
LOC5575618	elongation of very long chain fatty acids protein 4	mRNA	-9.64	-3.27	0.00846	0.04	0.31	0.03
LOC110675131	uncharacterized LOC110675131	mRNA	-11.23	-3.49	0.00242	0.01	0.293333	0.025
LOC5569814	uncharacterized LOC5569814	mRNA	-12.79	-3.68	0.0098	0.04	0.21	0.015
LOC5563655	gustatory receptor for sugar taste 64a	mRNA	-14.44	-3.85	0.00944	0.04	0.236667	0.015
LOC5576455	leucine-rich repeat-containing G-protein coupled receptor 4 (LRIM6)	mRNA	-14.55	-3.86	0.00972	0.04	0.256667	0.015
LOC5576866	uncharacterized LOC5576866	mRNA	-17.3	-4.11	6.68e-06	7.46e-05	5.09667	0.255
LOC110679504	pickpocket protein 28-like	mRNA	-17.64	-4.14	0.00341	0.02	0.323333	0.015
LOC5569703	protein eyes shut	mRNA	-22.35	-4.48	0.00494	0.02	0.29	0.015
LOC5567400	uncharacterized LOC5567400	mRNA	-22.95	-4.52	0	0	3.59333	0.18
LOC5570124	uncharacterized LOC5570124	mRNA	-58.89	-5.88	0.000101	0.000815	0.926667	0.015
LOC110677777	uncharacterized LOC110677777	mRNA	-186.74	-7.54	0.01	0.05	0.67	0
LOC110677152	transcription factor YY2-like	mRNA	-195.89	-7.61	0.01	0.05	0.63	0
LOC5564404	uncharacterized LOC5564404	mRNA	-202.09	-7.66	0.01	0.04	0.633333	0
LOC5576775	sodium channel protein Nach	mRNA	-280.94	-8.13	0.00724	0.03	0.756667	0
LOC5564658	uncharacterized LOC5564658	mRNA	-289.4	-8.18	0.00596	0.03	0.963333	0
LOC5572312	uncharacterized LOC5572312	mRNA	-312.16	-8.29	0.00818	0.03	0.416667	0
LOC5570908	START domain-containing protein 10	mRNA	-358.78	-8.49	0.00481	0.02	0.856667	0
LOC5571183	cytochrome c oxidase subunit 6B1	mRNA	-637.66	-9.32	0.00159	0.0087	1.88667	0

## Sheet: Overlapping DEGs
Overlapping DEGs - All time points
Name	Product	Type	1hpi	6hpi	24hpi
LOC110673979	mitochondrial intermembrane space import and assembly protein 40	mRNA	95.44	14.59	336.15
LOC5570908	START domain-containing protein 10	mRNA	5.07	-362.89	-358.78
LOC110674020	longitudinals lacking protein, isoforms F	mRNA	4.02	3.47	2.23
LOC5568623	uncharacterized LOC5568623	mRNA	3.81	3.35	2.35
LOC5569162	craniofacial development protein 1	mRNA	3.79	2.52	2.87
LOC5572889	MIP18 family protein CG30152	mRNA	3.69	2.48	2.83
LOC5566141	ras-related GTP-binding protein C	mRNA	3.39	3.02	2.74
LOC5564072	translocator protein	mRNA	3.32	3.11	2.47
LOC110676966	annulin-like	mRNA	3.31	2.66	2.08
LOC110678790	transmembrane protein 222	mRNA	3.08	2.55	3.29
LOC5571409	peroxiredoxin-6 (TPX5)	mRNA	3.05	3.23	2.13
LOC5580320	zinc finger HIT domain-containing protein 1	mRNA	2.91	3.85	2.87
LOC110678484	ras-related protein Rab-18A-like	mRNA	2.74	2.7	2.15
LOC5568939	uncharacterized LOC5568939	mRNA	2.73	2.21	2.17
LOC5574555	probable small nuclear ribonucleoprotein E	mRNA	2.65	2.92	2.79
LOC5566804	caltractin	mRNA	2.65	4.03	2.25
LOC5567160	programmed cell death protein 6	mRNA	2.64	2.87	2.31
LOC5563641	uncharacterized LOC5563641	mRNA	2.58	2.99	2.71
LOC5577713	protein lethal(2)essential for life	mRNA	2.58	2.9	2.65
LOC5565372	enoyl-CoA delta isomerase 1, mitochondrial	mRNA	2.57	2.13	2.66
LOC5567155	splicing factor 3B subunit 6-like protein	mRNA	2.53	2.81	3.21
LOC110676304	39S ribosomal protein L16, mitochondrial	mRNA	2.53	2.7	2.75
LOC5569122	soma ferritin	mRNA	2.52	2.62	2.1
LOC5571308	uncharacterized LOC5571308	mRNA	2.5	2.35	2.05
LOC5575450	60S ribosomal protein L36	mRNA	2.46	2.58	2.61
LOC5576215	40S ribosomal protein S26	mRNA	2.45	2.81	2.34
LOC5567091	charged multivesicular body protein 5	mRNA	2.42	2.75	2.24
LOC5572285	bax inhibitor 1	mRNA	2.4	2.44	2.17
LOC5568090	ubiquitin-60S ribosomal protein L40	mRNA	2.38	2.63	2.18
LOC5572053	NTF2-related export protein	mRNA	2.37	3.54	2.17
LOC5577105	protein seele	mRNA	2.31	2.07	2.39
LOC110677925	histone H4	mRNA	2.3	3.26	2.03
LOC5570147	mitochondrial import inner membrane translocase subunit Tim13	mRNA	2.28	2.24	2.21
LOC5567789	single-stranded DNA-binding protein, mitochondrial	mRNA	2.27	2.23	2.21
LOC110676329	NTF2-related export protein-like	mRNA	2.26	2.84	2.6
LOC5577451	UPF0568 protein C14orf166	mRNA	2.26	2.76	2
LOC5579391	brain protein I3	mRNA	2.25	3.43	2.08
LOC5574345	vacuolar protein sorting-associated protein 28 homolog	mRNA	2.2	3.08	2.66
LOC5569074	probable NADH dehydrogenase [ubiquinone] iron-sulfur protein 6, mitochondrial	mRNA	2.19	2.74	2.36
LOC5569673	COP9 signalosome complex subunit 8	mRNA	2.19	2.71	2.15
LOC5574022	mediator of RNA polymerase II transcription subunit 8	mRNA	2.18	3.32	2.21
LOC5565608	dolichol-phosphate mannosyltransferase subunit 3	mRNA	2.15	2.99	2.16
LOC5575706	L-lactate dehydrogenase	mRNA	2.15	2.43	2.21
LOC5564890	actin-related protein 2	mRNA	2.14	2.05	2.01
LOC5573413	40S ribosomal protein S10b	mRNA	2.14	2.5	2.25
LOC5575248	ARL14 effector protein	mRNA	2.13	2.72	2.66
LOC5568817	mRNA-decapping enzyme 1A	mRNA	2.12	2.29	2.02
LOC5570809	28S ribosomal protein S2, mitochondrial	mRNA	2.12	2.04	2.39
LOC5569898	NADH dehydrogenase [ubiquinone] 1 beta subcomplex subunit 11, mitochondrial	mRNA	2.12	2.86	2.43
LOC5575105	40S ribosomal protein S15	mRNA	2.11	2.42	2.2
LOC5568951	BET1 homolog	mRNA	2.1	2.14	2.7
LOC5577664	probable palmitoyltransferase ZDHHC16	mRNA	2.09	2.05	2.03
LOC5564671	proteasome maturation protein	mRNA	2.06	3.26	2.52
LOC5577637	low molecular weight phosphotyrosine protein phosphatase 1	mRNA	2.05	2.02	2.35
LOC5568260	60S ribosomal protein L31	mRNA	2.05	2.35	2.14
LOC5571643	ankyrin repeat domain-containing protein 49	mRNA	2.03	2.11	2.52
LOC5576039	peflin	mRNA	2.03	3	2.18
LOC5579919	60S ribosomal protein L18a	mRNA	2.02	2.34	2.06
LOC5579115	uncharacterized LOC5579115	mRNA	2.02	2.89	2.08
LOC5577709	protein lethal(2)essential for life	mRNA	2.01	2.46	2.65
LOC5577011	28S ribosomal protein S24, mitochondrial	mRNA	2.01	3	2.5
LOC5578101	signal peptidase complex subunit 2	mRNA	2	2.39	2.06
LOC5577047	uncharacterized LOC5577047	mRNA	-2	-2.03	-2.52
LOC5570911	acylphosphatase-2	mRNA	-2.2	-4.36	-2.04
LOC5569478	cell cycle checkpoint protein RAD17	mRNA	-2.38	-2.85	-2.2
LOC5575262	molybdenum cofactor sulfurase 2	mRNA	-2.44	-2.34	-2.1
LOC5574473	protein SCAI	mRNA	-2.67	-2.44	-2.31
LOC5575133	uncharacterized oxidoreductase YjmC	mRNA	-2.81	-5.04	-4.24
LOC5576481	retinol dehydrogenase 13	mRNA	-2.94	-2	-2.54
LOC5574019	tyramine beta-hydroxylase	mRNA	-3.01	-2.39	-2.37
LOC23687956	holotricin-3	mRNA	-3.43	-2.44	-2.19
LOC5567870	putative ferric-chelate reductase 1 homolog	mRNA	-3.8	-2.85	-7.45
LOC110677901	ecdysone 20-monooxygenase	mRNA	-4.29	-2.61	-2.13
LOC5568831	trypsin	mRNA	-4.69	-2.89	-3.73
LOC5567400	uncharacterized LOC5567400	mRNA	-5.56	-271.4	-22.95
LOC110677777	uncharacterized LOC110677777	mRNA	-5.58	-31.26	-186.74
LOC5573649	uncharacterized LOC5573649	mRNA	-10.04	-3.05	-4.39
LOC5569703	protein eyes shut	mRNA	-17.18	-6.07	-22.35
LOC5563823	ceramide phosphoethanolamine synthase	mRNA	-17.95	-41.22	-5.67
LOC5571183	cytochrome c oxidase subunit 6B1	mRNA	-35.55	-1120.45	-637.66
LOC110677152	transcription factor YY2-like	mRNA	-57.68	-23.62	-195.89
LOC5564404	uncharacterized LOC5564404	mRNA	-109.71	-197.38	-202.09
Overlapping DEGs - 1 h and 6 h
Name	Product	Type	1hpi	6hpi
LOC110674303	uncharacterized LOC110674303	mRNA	15.37	-6.12
LOC5574070	putative lysozyme-like protein	mRNA	9.31	3.13
LOC5574499	Krueppel homolog 1	mRNA	8.68	2.28
LOC110676270	mucin-2-like	mRNA	7.23	-7.99
LOC110678329	X-ray repair cross-complementing protein 6	mRNA	6.23	15.53
LOC5570145	NTF2-related export protein	mRNA	5.58	3.73
LOC5568360	myosin regulatory light chain, striated adductor muscle	mRNA	4.49	-2.14
LOC5570924	protein ref(2)P	mRNA	4.08	2.09
LOC5569821	cytochrome P450 9e2	mRNA	3.9	3.21
LOC5568101	uncharacterized LOC5568101	mRNA	3.81	2.46
LOC5569493	histone acetyltransferase KAT8	mRNA	3.33	2.62
LOC5568087	COX assembly mitochondrial protein homolog	mRNA	3.18	2.19
LOC5573327	probable RNA 2'-phosphotransferase	mRNA	3.14	2.31
LOC5566493	protein mesh	mRNA	3.1	2.68
LOC5576348	saccharopine dehydrogenase-like oxidoreductase	mRNA	3.04	2.16
LOC5565412	transcription initiation factor TFIID subunit 11	mRNA	2.98	4.17
LOC5564473	uncharacterized LOC5564473	mRNA	2.96	2.24
LOC5566137	39S ribosomal protein L42, mitochondrial	mRNA	2.92	3.47
LOC5577530	UDP-N-acetylglucosamine transferase subunit ALG13 homolog	mRNA	2.85	3.92
LOC5569048	lipopolysaccharide-induced tumor necrosis factor-alpha factor homolog	mRNA	2.66	2.16
LOC5571267	OCIA domain-containing protein 1	mRNA	2.65	2.48
LOC110675184	neurogenic protein big brain-like	mRNA	2.59	2.62
LOC5576908	uncharacterized LOC5576908	mRNA	2.58	2.25
LOC5573535	valacyclovir hydrolase	mRNA	2.57	3
LOC5577552	acidic endochitinase SP2	mRNA	2.57	2.83
LOC5571402	rRNA methyltransferase 3, mitochondrial	mRNA	2.54	2.39
LOC5564052	uncharacterized LOC5564052	mRNA	2.53	2.3
LOC5577244	39S ribosomal protein L21, mitochondrial	mRNA	2.53	2.44
LOC5572890	small integral membrane protein 14	mRNA	2.5	7.32
LOC5564845	geranylgeranyl transferase type-2 subunit alpha	mRNA	2.48	2.72
LOC5570684	zinc finger protein 624	mRNA	2.47	2.51
LOC5566125	UPF0553 protein C9orf64	mRNA	2.47	2.15
LOC5566470	annexin B10	mRNA	2.47	2.93
LOC5569563	nucleoside diphosphate-linked moiety X motif 8	mRNA	2.45	2.1
LOC5569601	mediator of RNA polymerase II transcription subunit 20	mRNA	2.44	2.37
LOC5566468	annexin B10	mRNA	2.44	2.14
LOC110675919	28S ribosomal protein S17, mitochondrial	mRNA	2.44	4.41
LOC5577531	uncharacterized LOC5577531	mRNA	2.43	2.23
LOC5579886	cyclin-dependent kinase 7	mRNA	2.43	2.29
LOC5571414	actin-related protein 2	mRNA	2.42	2.56
LOC5564196	caspase	mRNA	2.4	2.85
LOC5568225	probable DNA replication complex GINS protein PSF2	mRNA	2.38	2.58
LOC110675150	ornithine decarboxylase antizyme-like	mRNA	2.38	2.31
LOC5575100	39S ribosomal protein L41, mitochondrial	mRNA	2.36	2.46
LOC5577717	protein lethal(2)essential for life	mRNA	2.36	2.41
LOC110675609	uncharacterized LOC110675609	mRNA	2.34	2.13
LOC5578298	N-chimaerin	mRNA	2.32	2.37
LOC5573938	putative oligosaccharyltransferase complex subunit CG9662	mRNA	2.31	4.08
LOC5579227	thioredoxin domain-containing protein 17	mRNA	2.3	3.41
LOC110678125	histone H1B-like	mRNA	2.3	2.22
LOC110679374	uncharacterized LOC110679374	mRNA	2.29	2.07
LOC5568708	NADH dehydrogenase [ubiquinone] 1 beta subcomplex subunit 3	mRNA	2.28	2.22
LOC5567433	protein FAM8A1	mRNA	2.26	2.8
LOC5576426	general transcription factor IIH subunit 3	mRNA	2.25	2.29
LOC5577582	cysteine proteinase inhibitor 1	mRNA	2.25	2.6
LOC5566123	laminin subunit gamma-1	mRNA	2.24	2.36
LOC5570854	eRF1 methyltransferase catalytic subunit MTQ2	mRNA	2.23	2.14
LOC5569574	myeloid differentiation primary response protein MyD88	mRNA	2.23	2.21
LOC5574772	histone H3.3	mRNA	2.22	3.26
LOC110675157	serine	mRNA	2.21	3.85
LOC5577915	tRNA-splicing ligase RtcB homolog	mRNA	2.21	2.2
LOC5571854	protein l(2)37Cc	mRNA	2.19	2.11
LOC5578932	transcription elongation factor 1 homolog	mRNA	2.17	2.64
LOC5568961	thioredoxin domain-containing protein 15	mRNA	2.17	2.37
LOC5574741	5-demethoxyubiquinone hydroxylase, mitochondrial	mRNA	2.17	2.42
LOC5569897	Golgi reassembly-stacking protein 2	mRNA	2.17	2.17
LOC5577227	B-cell receptor-associated protein 31	mRNA	2.17	2.11
LOC5566296	snurportin-1	mRNA	2.17	3.53
LOC5572921	conserved oligomeric Golgi complex subunit 4	mRNA	2.16	2.32
LOC5564532	mediator of RNA polymerase II transcription subunit 10	mRNA	2.15	2.64
LOC5571924	nucleoporin Nup37	mRNA	2.1	2.95
LOC5577678	calcyclin-binding protein	mRNA	2.1	3.43
LOC5570584	NTF2-related export protein	mRNA	2.09	2.19
LOC5576587	nuclear nucleic acid-binding protein C1D	mRNA	2.09	3.01
LOC23687643	protein BCCIP homolog	mRNA	2.08	2.46
LOC23687501	cytochrome c oxidase copper chaperone	mRNA	2.08	2.05
LOC5572879	DNA methyltransferase 1-associated protein 1	mRNA	2.07	2.81
LOC23687404	glyceraldehyde-3-phosphate dehydrogenase 1	mRNA	2.07	2.31
LOC5579282	uncharacterized LOC5579282	mRNA	2.06	2.53
LOC110678160	putative uncharacterized protein DDB_G0271606	mRNA	2.05	2.24
LOC5574138	vacuolar protein sorting-associated protein 37B	mRNA	2.05	2.88
LOC5572124	uncharacterized LOC5572124	mRNA	2.02	2.35
LOC5574525	max-like protein X	mRNA	2.02	2.09
LOC5576894	uncharacterized LOC5576894	mRNA	2.02	2.55
LOC5576865	tubulin gamma-1 chain	mRNA	2.01	2.55
LOC5564117	peroxiredoxin 1	mRNA	2.01	2.4
LOC5575321	WW domain-binding protein 2	mRNA	2.01	2.25
LOC5579062	guanine nucleotide-binding protein subunit beta-1	mRNA	2	-2.75
LOC5567848	60S ribosomal protein L8	mRNA	2	2.22
LOC110678979	uncharacterized LOC110678979	mRNA	-2.01	-2.72
LOC5569806	uncharacterized LOC5569806	mRNA	-2.04	-2.46
LOC5580037	uncharacterized LOC5580037	mRNA	-2.07	-2.55
LOC5572700	serine	mRNA	-2.18	-2.21
LOC5571024	uncharacterized LOC5571024	mRNA	-2.19	-2.38
LOC5580014	ski oncogene	mRNA	-2.22	-2.44
LOC5564316	uncharacterized LOC5564316	mRNA	-2.23	-2.19
LOC110676761	uncharacterized LOC110676761	mRNA	-2.24	-2.16
LOC5564456	dual specificity protein phosphatase 18	mRNA	-2.3	-2.72
LOC5575312	mucin-5AC	mRNA	-2.32	-2.05
LOC5578490	lebercilin-like protein	mRNA	-2.36	-2
LOC5566053	tetratricopeptide repeat protein 8	mRNA	-2.37	-2.21
LOC5577145	X-linked retinitis pigmentosa GTPase regulator	mRNA	-2.46	-3.03
LOC5574562	LIM/homeobox protein Awh	mRNA	-2.7	-2.17
LOC5565219	uncharacterized LOC5565219	mRNA	-2.72	-2.1
LOC5571380	uncharacterized LOC5571380	mRNA	-3.04	-3.51
LOC5578627	angiopoietin-related protein 2	mRNA	-3.24	-3.39
LOC5570385	cuticle protein CP14.6	mRNA	-3.26	-2.1
LOC5568391	IQ and AAA domain-containing protein 1-like	mRNA	-3.41	-2.33
LOC110677997	uncharacterized LOC110677997	mRNA	-3.45	-2.1
LOC5575799	lanC-like protein 3 homolog	mRNA	-4.45	-2.09
LOC5577929	uncharacterized LOC5577929	mRNA	-4.65	-2.69
LOC5567055	alpha-tocopherol transfer protein-like	mRNA	-5.11	-2.05
LOC5564410	uncharacterized LOC5564410	mRNA	-6.56	-3.79
LOC5576656	uncharacterized LOC5576656	mRNA	-7.18	-3.76
LOC5564219	transient receptor potential channel pyrexia	mRNA	-20.82	-577.74
LOC5577444	uncharacterized LOC5577444	mRNA	-32.45	-73.67
LOC110678457	lipase 1-like	mRNA	-49.66	-2.53
LOC5573960	uncharacterized LOC5573960	mRNA	-92.4	-3.43
LOC5572518	mucin-6	mRNA	-182.14	-280.32
LOC5568307	small integral membrane protein 13	mRNA	-391.36	4.88
LOC5568075	acetylcholine receptor subunit alpha-like 1	mRNA	-742.56	-2.05
LOC5569714	uncharacterized LOC5569714	mRNA	-764.24	-605.22
Overlapping DEGs - 1 h and 24 h
Name	Product	Type	1hpi	24hpi
LOC110675816	uncharacterized LOC110675816	mRNA	4.31	171.54
LOC110678199	bypass of stop codon protein 1-like	mRNA	3.77	5.06
LOC5570856	stress-activated protein kinase JNK	mRNA	3.71	3.68
LOC110678629	uncharacterized LOC110678629	mRNA	3.64	4.46
LOC5572272	peroxisomal leader peptide-processing protease	mRNA	3.32	5.78
LOC5564525	cytochrome c oxidase protein 20 homolog	mRNA	2.93	2.73
LOC5566467	annexin B10	mRNA	2.89	2.07
LOC110675611	uncharacterized LOC110675611	mRNA	2.89	2.01
LOC5572340	CCAAT/enhancer-binding protein gamma	mRNA	2.63	2.75
LOC5568078	ATP synthase subunit g, mitochondrial	mRNA	2.29	2.98
LOC5566609	ubiquitin carboxyl-terminal hydrolase calypso	mRNA	2.09	2.54
LOC5574239	microfibril-associated glycoprotein 4	mRNA	2.06	2.2
LOC5563616	serine protease easter (CLIPB34)	mRNA	-2.04	-2.22
LOC110679832	uncharacterized LOC110679832	mRNA	-2.05	-2.23
LOC5567122	glutamate receptor 2	mRNA	-2.12	-2.15
LOC5578832	oxidoreductase-like domain-containing protein 1	mRNA	-2.17	-2.33
LOC5579359	PAX-interacting protein 1	mRNA	-2.3	-2.59
LOC5565007	uncharacterized LOC5565007	mRNA	-2.34	-2.65
LOC23687880	angiotensin-converting enzyme	mRNA	-2.77	-2.68
LOC110679702	uncharacterized LOC110679702	mRNA	-2.96	-4.44
LOC5563726	serine protease inhibitor 27A	mRNA	-2.96	-2.98
LOC110679259	transient receptor potential channel pyrexia-like	mRNA	-3.06	-2.92
LOC5570717	uncharacterized LOC5570717	mRNA	-3.49	-5.26
LOC110675885	uncharacterized LOC110675885	mRNA	-3.59	-3.09
LOC5565038	uncharacterized LOC5565038	mRNA	-4.15	-7.5
LOC5574451	hexamerin-1.1	mRNA	-5.17	-2.12
Overlapping DEGs - 6 h and 24 h
Name	Product	Type	6hpi	24hpi
LOC5568049	very-long-chain 3-oxoacyl-CoA reductase	mRNA	328.55	48.4
LOC5576264	plancitoxin-1	mRNA	13.81	17.49
LOC5570309	probable trafficking protein particle complex subunit 2	mRNA	5.47	3.35
LOC5567564	tRNA (cytosine(38)-C(5))-methyltransferase	mRNA	4.67	2.17
LOC110675634	chromobox protein homolog 1-like	mRNA	4.42	3.1
LOC5572581	probable small nuclear ribonucleoprotein Sm D2	mRNA	4.38	2.86
LOC5571947	39S ribosomal protein L10, mitochondrial	mRNA	4.22	2.15
LOC5568711	peptidyl-prolyl cis-trans isomerase-like 1	mRNA	4.05	2.79
LOC5571951	SAGA-associated factor 29	mRNA	3.94	3.5
LOC5567973	thioredoxin-like protein 4A	mRNA	3.86	2.5
LOC5576075	nedd8-activating enzyme E1 catalytic subunit	mRNA	3.85	2.31
LOC5570277	uncharacterized protein CG1161	mRNA	3.71	3.04
LOC5570085	uncharacterized LOC5570085	mRNA	3.71	2.13
LOC5578178	uncharacterized LOC5578178	mRNA	3.63	2.49
LOC5576160	perlucin-like protein	mRNA	3.61	2.4
LOC5564717	reticulocalbin-2	mRNA	3.57	2.26
LOC5574994	protein yippee	mRNA	3.55	2.76
LOC5569091	39S ribosomal protein S18a, mitochondrial	mRNA	3.47	2.73
LOC5566864	UPF0587 protein GA18326	mRNA	3.43	2.24
LOC110678069	glutathione S-transferase 1	mRNA	3.4	2.45
LOC5579153	transmembrane emp24 domain-containing protein 5	mRNA	3.38	2.45
LOC5569622	thymidylate kinase	mRNA	3.37	2.59
LOC5573688	protein lethal(2)essential for life	mRNA	3.32	2.53
LOC110676030	coatomer subunit epsilon	mRNA	3.29	2.08
LOC110678909	guanine nucleotide-binding protein subunit beta-5-like	mRNA	3.27	4.29
LOC5578184	H/ACA ribonucleoprotein complex subunit 2-like protein	mRNA	3.24	2.18
LOC5567423	phosphoglycerate mutase 2	mRNA	3.23	2.24
LOC5579885	S-formylglutathione hydrolase	mRNA	3.21	2.18
LOC5566473	ER membrane protein complex subunit 6	mRNA	3.2	3.38
LOC5567589	UPF0545 protein C22orf39 homolog	mRNA	3.18	2.79
LOC5570175	cytosolic Fe-S cluster assembly factor NUBP2 homolog	mRNA	3.18	2.27
LOC5571735	cytochrome c oxidase subunit 6C-2	mRNA	3.13	3.08
LOC5567314	ubiquitin-fold modifier-conjugating enzyme 1	mRNA	3.12	2.02
LOC5566059	cytochrome b-c1 complex subunit 8	mRNA	3.1	2.49
LOC5577204	protein tantalus	mRNA	3.09	2.27
LOC110679157	succinate dehydrogenase assembly factor 2, mitochondrial	mRNA	3.05	2.61
LOC110676279	uncharacterized LOC110676279	mRNA	3.05	2.07
LOC5576321	splicing factor 3A subunit 2	mRNA	3.01	2.41
LOC5564545	proteasome subunit alpha type-5	mRNA	2.97	2.4
LOC5575922	S-methyl-5'-thioadenosine phosphorylase	mRNA	2.93	2.32
LOC5564161	stress-induced-phosphoprotein 1	mRNA	2.93	2.12
LOC5565318	26S proteasome non-ATPase regulatory subunit 14	mRNA	2.92	2.17
LOC5569011	uncharacterized LOC5569011	mRNA	2.91	2.12
LOC110677685	40S ribosomal protein S21-like	mRNA	2.88	2.92
LOC5567465	ER membrane protein complex subunit 4	mRNA	2.88	2.17
LOC5577423	nuclear protein 1	mRNA	2.86	2.1
LOC5579953	transcription initiation factor TFIID subunit 9	mRNA	2.86	2.63
LOC5573604	ribosomal RNA small subunit methyltransferase NEP1	mRNA	2.86	2.02
LOC5571752	uncharacterized LOC5571752	mRNA	2.86	2.06
LOC5570218	arrestin domain-containing protein 2	mRNA	2.85	2.13
LOC5573614	uncharacterized protein C6orf203	mRNA	2.82	3.06
LOC5575332	serine proteinase (CLIPA12)	mRNA	2.81	2.57
LOC5567404	leucine-rich repeat-containing protein 57	mRNA	2.81	2.14
LOC5563984	probable 28S ribosomal protein S6, mitochondrial	mRNA	2.81	2.42
LOC5576033	probable cytosolic Fe-S cluster assembly factor AAEL012261	mRNA	2.81	2.29
LOC5564158	short-chain specific acyl-CoA dehydrogenase, mitochondrial	mRNA	2.8	2.25
LOC5578855	enoyl-CoA delta isomerase 2, mitochondrial	mRNA	2.79	2.58
LOC5572600	putative peptidyl-prolyl cis-trans isomerase dodo	mRNA	2.79	2.02
LOC5564648	SWI/SNF-related matrix-associated actin-dependent regulator of chromatin subfamily B member 1	mRNA	2.78	2.08
LOC110676855	glutathione S-transferase 1-like	mRNA	2.77	2.08
LOC5566318	E3 ubiquitin-protein ligase KCMF1	mRNA	2.76	2.67
LOC5578434	uncharacterized LOC5578434	mRNA	2.76	2.16
LOC5575099	zinc finger HIT domain-containing protein 2	mRNA	2.75	2.37
LOC5572504	39S ribosomal protein L46, mitochondrial	mRNA	2.75	2.28
LOC5572870	uncharacterized LOC5572870	mRNA	2.75	2.03
LOC5575943	chromatin modification-related protein MEAF6	mRNA	2.74	2.49
LOC5570336	probable small nuclear ribonucleoprotein Sm D1	mRNA	2.73	2.87
LOC5570968	survival motor neuron protein	mRNA	2.73	2
LOC110677852	39S ribosomal protein L35, mitochondrial	mRNA	2.73	2.25
LOC5574249	GATA zinc finger domain-containing protein 1	mRNA	2.72	2.36
LOC110678888	uncharacterized LOC110678888	mRNA	2.72	2.46
LOC5568115	protein disulfide-isomerase TMX3	mRNA	2.71	2.12
LOC5570695	membrane magnesium transporter 1	mRNA	2.71	2.14
LOC110673987	protein windbeutel-like	mRNA	2.69	2.22
LOC110678504	NADH-quinone oxidoreductase subunit B 2-like	mRNA	2.67	2.46
LOC5565869	proteasome subunit alpha type-1	mRNA	2.67	2.32
LOC5575512	hsc70-interacting protein 1	mRNA	2.67	2.25
LOC110678731	methionine synthase reductase-like	mRNA	2.66	3.14
LOC110678816	glycerol-3-phosphate phosphatase-like	mRNA	2.66	2.05
LOC5575396	uncharacterized LOC5575396	mRNA	2.66	2.07
LOC5569641	integrator complex subunit 12	mRNA	2.65	2.1
LOC5571045	proteasome subunit beta type-1	mRNA	2.65	2.32
LOC5571571	S-phase kinase-associated protein 1	mRNA	2.65	2.36
LOC5564975	transmembrane protein 186	mRNA	2.64	2.84
LOC5574159	ubiquitin carboxyl-terminal hydrolase isozyme L5	mRNA	2.63	2.05
LOC5580211	28S ribosomal protein S31, mitochondrial	mRNA	2.62	2.63
LOC5577613	deoxyribose-phosphate aldolase	mRNA	2.61	2.17
LOC5572072	uncharacterized LOC5572072	mRNA	2.6	2.73
LOC5569181	translocon-associated protein subunit gamma	mRNA	2.6	2.4
LOC5565919	39S ribosomal protein L4, mitochondrial	mRNA	2.58	2.25
LOC5569670	40S ribosomal protein S29	mRNA	2.58	2.06
LOC5577711	protein lethal(2)essential for life	mRNA	2.58	2.26
LOC5571178	probable oligoribonuclease	mRNA	2.57	2.15
LOC5570396	thioredoxin-like protein 1	mRNA	2.57	2.41
LOC5565540	1,2-dihydroxy-3-keto-5-methylthiopentene dioxygenase	mRNA	2.56	2.31
LOC5572192	probable 28S ribosomal protein S16, mitochondrial	mRNA	2.56	2.34
LOC5579199	uncharacterized LOC5579199	mRNA	2.56	2.16
LOC5577687	translocon-associated protein subunit delta	mRNA	2.55	2.4
LOC5574107	NTF2-related export protein	mRNA	2.54	2.98
LOC5576595	frataxin homolog, mitochondrial	mRNA	2.54	4.03
LOC5571011	RNA polymerase II transcriptional coactivator	mRNA	2.54	2.55
LOC5577707	protein lethal(2)essential for life	mRNA	2.54	2.94
LOC5568553	glutaredoxin-related protein 5, mitochondrial	mRNA	2.53	2.16
LOC5580278	NADH dehydrogenase [ubiquinone] 1 alpha subcomplex subunit 2	mRNA	2.53	2.12
LOC5564477	leptin receptor gene-related protein	mRNA	2.53	2.21
LOC5571770	histone H3-like centromeric protein A	mRNA	2.53	2.06
LOC5567996	proteasome subunit beta type-6	mRNA	2.53	2.17
LOC5576046	transcription factor BTF3 homolog 4	mRNA	2.53	2
LOC5567383	proteasome subunit alpha type-2	mRNA	2.52	2.17
LOC5574872	mitochondrial import inner membrane translocase subunit Tim29	mRNA	2.51	2.06
LOC5573056	translation initiation factor eIF-2B subunit alpha	mRNA	2.51	2.07
LOC5565992	palmitoyl-protein thioesterase 1	mRNA	2.51	2.28
LOC5569068	WD repeat-containing protein 82	mRNA	2.49	2.12
LOC5573948	dolichyl-diphosphooligosaccharide--protein glycosyltransferase subunit DAD1	mRNA	2.48	2.21
LOC5575828	26S proteasome regulatory subunit 4	mRNA	2.47	2.12
LOC5567565	lysosomal aspartic protease	mRNA	2.47	2.23
LOC5575410	28S ribosomal protein S30, mitochondrial	mRNA	2.45	2.06
LOC110675168	uncharacterized LOC110675168	mRNA	2.44	2.41
LOC5572448	hsp70-binding protein 1	mRNA	2.44	2.01
LOC5571450	NADH dehydrogenase [ubiquinone] 1 beta subcomplex subunit 5, mitochondrial	mRNA	2.44	2.57
LOC5566551	protein transport protein Sec61 subunit gamma	mRNA	2.44	2.07
LOC5563686	40S ribosomal protein S21	mRNA	2.44	2.39
LOC5576685	protein CutA homolog	mRNA	2.44	2.15
LOC5571455	U6 snRNA phosphodiesterase	mRNA	2.43	2.47
LOC5566472	WD repeat-containing protein 91	mRNA	2.43	2.6
LOC5568194	ER membrane protein complex subunit 3	mRNA	2.43	2
LOC5576707	actin-related protein 10	mRNA	2.42	2.05
LOC5580045	uncharacterized LOC5580045	mRNA	2.4	2.46
LOC5575147	mitochondrial inner membrane protease ATP23 homolog	mRNA	2.4	2.06
LOC5571429	uncharacterized LOC5571429	mRNA	2.39	2.17
LOC5577630	cytochrome c oxidase subunit 6A2, mitochondrial	mRNA	2.39	2.63
LOC5570654	ubiquitin-like protein 5	mRNA	2.38	4.01
LOC110678469	NADH-ubiquinone oxidoreductase subunit 8	mRNA	2.37	2.21
LOC5578318	transcription factor A, mitochondrial	mRNA	2.37	2.01
LOC5571793	protein Peter pan	mRNA	2.37	2.22
LOC5578111	caspase	mRNA	2.37	2.39
LOC5565719	mitochondrial genome maintenance exonuclease 1	mRNA	2.36	2.13
LOC5575924	elongation factor Tu	mRNA	2.36	2.48
LOC5563625	proteasome assembly chaperone 2	mRNA	2.36	2.01
LOC5569166	H/ACA ribonucleoprotein complex subunit 3	mRNA	2.36	2.51
LOC5571413	ubiquitin fusion degradation protein 1 homolog	mRNA	2.36	2.45
LOC5564228	CDGSH iron-sulfur domain-containing protein 3, mitochondrial	mRNA	2.35	4
LOC5573573	uncharacterized LOC5573573	mRNA	2.34	2.23
LOC5567053	general odorant-binding protein 99a	mRNA	2.34	2.79
LOC5571664	enolase	mRNA	2.34	2.08
LOC5578868	uncharacterized LOC5578868	mRNA	2.32	2.21
LOC5570230	3-oxoacyl-[acyl-carrier-protein] reductase FabG	mRNA	2.32	2.06
LOC5578147	peroxiredoxin-2	mRNA	2.31	2.19
LOC5565624	40S ribosomal protein S24	mRNA	2.31	2.14
LOC5567175	enhancer of yellow 2 transcription factor	mRNA	2.3	3.66
LOC5567390	uncharacterized LOC5567390	mRNA	2.3	3.23
LOC5570821	mannose-P-dolichol utilization defect 1 protein homolog	mRNA	2.3	2
LOC5565506	ubiquinone biosynthesis O-methyltransferase, mitochondrial	mRNA	2.27	2.61
LOC5566771	nuclear pore complex protein Nup50	mRNA	2.27	2
LOC5577355	uncharacterized LOC5577355	mRNA	2.26	2.26
LOC5565701	cytochrome c oxidase subunit 5A, mitochondrial	mRNA	2.26	2.25
LOC110677919	60S ribosomal protein L27a	mRNA	2.26	2.05
LOC5574567	probable deoxyhypusine synthase	mRNA	2.25	2.32
LOC5578484	uncharacterized LOC5578484	mRNA	2.25	2.63
LOC5570017	transmembrane emp24 domain-containing protein 2	mRNA	2.25	2.1
LOC5574862	histidine triad nucleotide-binding protein 1	mRNA	2.25	2.01
LOC5564047	iron-sulfur cluster assembly scaffold protein IscU	mRNA	2.24	2
LOC5571868	uncharacterized protein C7orf50 homolog	mRNA	2.24	4.03
LOC5573779	EEF1A lysine methyltransferase 2	mRNA	2.24	2.06
LOC5579168	proteasome subunit alpha type-3	mRNA	2.23	2.17
LOC5574482	CDK5RAP3-like protein	mRNA	2.22	2.29
LOC110674166	signal peptidase complex catalytic subunit SEC11A	mRNA	2.22	2.38
LOC5571927	60S ribosomal protein L39	mRNA	2.22	2.86
LOC5578927	nucleoplasmin-like protein	mRNA	2.22	2.02
LOC5572081	methylglutaconyl-CoA hydratase, mitochondrial	mRNA	2.21	2.67
LOC5577403	low molecular weight phosphotyrosine protein phosphatase 1	mRNA	2.19	2.25
LOC5570812	uncharacterized LOC5570812	mRNA	2.19	2.29
LOC5572982	PRA1 family protein 3	mRNA	2.18	2.06
LOC5571385	glutathione S-transferase theta-3	mRNA	2.17	2.36
LOC5573680	farnesol dehydrogenase-like	mRNA	2.16	2.89
LOC5564972	protein transport protein Sec61 subunit alpha	mRNA	2.16	2.01
LOC5567260	LYR motif-containing protein 4	mRNA	2.15	2
LOC5574712	dnaJ homolog subfamily C member 22	mRNA	2.15	2.06
LOC5565415	exosome complex component RRP43	mRNA	2.14	2.52
LOC5574109	uncharacterized LOC5574109	mRNA	2.14	2.18
LOC5576609	vasorin	mRNA	2.13	2.48
LOC5577509	glutaredoxin 3	mRNA	2.12	2.5
LOC5574538	PQ-loop repeat-containing protein 3	mRNA	2.12	2.11
LOC5568237	gametocyte-specific factor 1	mRNA	2.12	2.33
LOC5575752	28S ribosomal protein S22, mitochondrial	mRNA	2.12	2.03
LOC5573790	protein transport protein Sec61 subunit alpha	mRNA	2.11	2.28
LOC5567100	proteasome subunit alpha type-7-1	mRNA	2.11	2.03
LOC5564021	ribonuclease H2 subunit B	mRNA	2.09	2.17
LOC5574437	required for meiotic nuclear division protein 1 homolog	mRNA	2.09	2.2
LOC5564980	zinc finger protein 573	mRNA	2.09	3.82
LOC5567974	uncharacterized LOC5567974	mRNA	2.09	2.35
LOC5573603	3-oxoacyl-[acyl-carrier-protein] synthase, mitochondrial	mRNA	2.08	2.11
LOC110677029	cysteine protease ATG4A-like	mRNA	2.07	2.52
LOC5567158	S-adenosylmethionine mitochondrial carrier protein homolog	mRNA	2.07	2.17
LOC5574760	lectin subunit alpha	mRNA	2.04	2.15
LOC5575997	nuA4 complex subunit EAF3 homolog	mRNA	2.04	2.13
LOC5572922	ATP synthase mitochondrial F1 complex assembly factor 2	mRNA	2.03	2.23
LOC5566805	lysophospholipid acyltransferase 7	mRNA	2.02	2.14
LOC5572561	leucine-rich repeat transmembrane neuronal protein 3 (LRIM21)	mRNA	2.02	2.15
LOC5565018	uncharacterized LOC5565018	mRNA	2.01	2.11
LOC110678700	zinc finger protein 675-like	mRNA	2.01	2.08
LOC5571609	uncharacterized LOC5571609	mRNA	2.01	2.49
LOC5578757	E3 ubiquitin-protein ligase rnf146	mRNA	2	2.4
LOC5564212	60S ribosomal protein L29	mRNA	2	2.22
LOC5574589	endoplasmic reticulum metallopeptidase 1	mRNA	-2	-2.14
LOC5576162	somatostatin receptor type 2	mRNA	-2	-2.24
LOC5578307	trypsin alpha-3	mRNA	-2.02	-2.64
LOC5572914	protein scabrous	mRNA	-2.12	-2.25
LOC5565932	endoplasmic reticulum aminopeptidase 2	mRNA	-2.14	-2.47
LOC5564988	serine protease persephone (CLIPC5B)	mRNA	-2.17	-2.34
LOC5578296	regulating synaptic membrane exocytosis protein 1	mRNA	-2.17	-2.1
LOC5564658	uncharacterized LOC5564658	mRNA	-2.25	-289.4
LOC5567035	cytochrome P450 4c21	mRNA	-2.29	-2.78
LOC5564046	TWiK family of potassium channels protein 7	mRNA	-2.34	-2.75
LOC5572913	pupal cuticle protein Edg-78E	mRNA	-2.41	-2.25
LOC110678048	uncharacterized LOC110678048	mRNA	-2.45	-3.56
LOC5579965	tRNA-specific adenosine deaminase 2	mRNA	-2.64	-2.25
LOC110674334	cylicin-2-like	mRNA	-2.73	-2.91
LOC5579947	sodium leak channel non-selective protein	mRNA	-2.93	-2.32
LOC5570124	uncharacterized LOC5570124	mRNA	-7.1	-58.89
LOC110679504	pickpocket protein 28-like	mRNA	-23.92	-17.64
LOC5576866	uncharacterized LOC5576866	mRNA	-162.48	-17.3
LOC5576775	sodium channel protein Nach	mRNA	-212.29	-280.94
