# Supplementary material for: Transcriptional response of Wolbachia-transinfected Aedes aegypti mosquito cells to dengue virus at early stages of infection
Source: J Gen Virol. 2022 Jan 10;103(1):001694. doi: 10.1099/jgv.0.001694 (PMC8895618; doi:10.1099/jgv.0.001694)
Supplement: Supplementary material 2 [file jgv-103-1694-s003.xlsx]

## Sheet:  1h I vs 1h UI
			1h DENV Infected vs 1h Uninfected				Uninfected	DENV Infected
Name	Product	Type	Fold change	Log2 fold change	P-value	FDR p-value	CPM (TMM-adjusted) Mean	CPM (TMM-adjusted) Mean
LOC110676640	uncharacterized LOC110676640	lncRNA	74.02	6.21	0.02	0.05	0	0.27
LOC110676895	uncharacterized LOC110676895	lncRNA	19.27	4.27	5.08e-06	3.94e-05	0.03	0.63
LOC110676492	uncharacterized LOC110676492	lncRNA	15.74	3.98	0.000499	0.00263	0.03	0.45
LOC110676701	uncharacterized LOC110676701	lncRNA	14.1	3.82	0.00985	0.04	0.01	0.19
LOC110675465	uncharacterized LOC110675465	lncRNA	5.36	2.42	0.000315	0.00173	0.09	0.49
LOC110675938	uncharacterized LOC110675938	lncRNA	5.27	2.4	0.00846	0.03	0.04	0.22
LOC110678959	uncharacterized LOC110678959	lncRNA	4.99	2.32	0.02	0.05	0.07	0.34
LOC110679281	uncharacterized LOC110679281	lncRNA	4.84	2.27	2.98e-05	0.000204	0.17	0.82
LOC110675324	uncharacterized LOC110675324	lncRNA	4.45	2.16	0.00986	0.04	0.06	0.27
LOC110677024	uncharacterized LOC110677024	lncRNA	3.38	1.76	0.00888	0.03	0.16	0.54
LOC110677790	uncharacterized LOC110677790	lncRNA	3.31	1.73	1.45e-06	1.25e-05	0.44	1.47
LOC110675894	uncharacterized LOC110675894	lncRNA	3.29	1.72	6.43e-08	6.79e-07	1.66	5.59
LOC5573447	uncharacterized LOC5573447	lncRNA	3.09	1.63	0.00273	0.01	0.12	0.38
LOC110678046	uncharacterized LOC110678046	lncRNA	2.92	1.55	0.00811	0.03	0.22	0.66
LOC110674224	uncharacterized LOC110674224	lncRNA	2.82	1.49	0.00141	0.00674	0.33	0.88
LOC110677789	uncharacterized LOC110677789	lncRNA	2.75	1.46	0.0058	0.02	0.2	0.56
LOC110677889	uncharacterized LOC110677889	lncRNA	2.61	1.38	3.09e-06	2.51e-05	0.63	1.65
LOC5572207	uncharacterized LOC5572207	lncRNA	2.49	1.32	0.00801	0.03	0.19	0.5
LOC110679018	uncharacterized LOC110679018	lncRNA	2.36	1.24	0	0	6.42	15.25
LOC110675612	uncharacterized LOC110675612	lncRNA	2.2	1.14	0	0	25.86	56.97
LOC110676890	uncharacterized LOC110676890	lncRNA	2.19	1.13	1.95e-08	2.21e-07	3.19	6.96
LOC110678609	uncharacterized LOC110678609	lncRNA	2.16	1.11	0.00036	0.00196	0.57	1.25
LOC110678283	uncharacterized LOC110678283	lncRNA	2.13	1.09	0.00287	0.01	0.36	0.8
LOC110678570	uncharacterized LOC110678570	lncRNA	2.12	1.09	0.00745	0.03	0.41	0.86
LOC110676172	uncharacterized LOC110676172	lncRNA	2.07	1.05	0.00304	0.01	0.35	0.74
LOC110678015	uncharacterized LOC110678015	lncRNA	2.06	1.04	4.94e-07	4.54e-06	1.39	2.89
LOC5569237	uncharacterized LOC5569237	lncRNA	2	1	3.78e-07	3.54e-06	2.24	4.48
LOC110674028	uncharacterized LOC110674028	lncRNA	-2	-1	0.000815	0.00408	1.17	0.57
LOC110675988	uncharacterized LOC110675988	lncRNA	-2.01	-1.01	9.31e-05	0.000572	1.5	0.75
LOC110676707	uncharacterized LOC110676707	lncRNA	-2.02	-1.01	0.00501	0.02	0.85	0.42
LOC5571754	uncharacterized LOC5571754	lncRNA	-2.06	-1.04	0.00646	0.03	0.88	0.43
LOC110678946	uncharacterized LOC110678946	lncRNA	-2.13	-1.09	0.00198	0.00904	1.13	0.53
LOC110676185	uncharacterized LOC110676185	lncRNA	-2.13	-1.09	1.44e-06	1.23e-05	2.39	1.12
LOC110675642	uncharacterized LOC110675642	lncRNA	-2.17	-1.12	2.23e-09	2.83e-08	2.77	1.27
LOC110677252	uncharacterized LOC110677252	lncRNA	-2.21	-1.15	8.74e-07	7.75e-06	2.08	0.94
LOC110677258	uncharacterized LOC110677258	lncRNA	-2.28	-1.19	0.0007	0.00356	0.88	0.38
LOC110675652	uncharacterized LOC110675652	lncRNA	-2.3	-1.2	0	0	535.81	233.23
LOC5569685	uncharacterized LOC5569685	lncRNA	-2.34	-1.23	2.01e-12	3.52e-11	5.55	2.37
LOC110679682	uncharacterized LOC110679682	lncRNA	-2.48	-1.31	0.000375	0.00202	2.08	0.96
LOC110679250	uncharacterized LOC110679250	lncRNA	-2.51	-1.33	6.58e-06	5.03e-05	1.41	0.56
LOC110676585	uncharacterized LOC110676585	lncRNA	-2.53	-1.34	0.01	0.04	0.36	0.14
LOC110681544	uncharacterized LOC110681544	lncRNA	-2.59	-1.37	0.00326	0.01	0.63	0.23
LOC110676262	uncharacterized LOC110676262	lncRNA	-2.69	-1.43	7.04e-05	0.000444	1.22	0.46
LOC110678297	uncharacterized LOC110678297	lncRNA	-2.84	-1.5	0.000277	0.00154	0.75	0.26
LOC110677755	uncharacterized LOC110677755	lncRNA	-2.85	-1.51	0.000425	0.00227	1.76	0.63
LOC110674543	uncharacterized LOC110674543	lncRNA	-2.85	-1.51	0.000372	0.00201	0.89	0.31
LOC110679158	uncharacterized LOC110679158	lncRNA	-2.87	-1.52	1.11e-05	8.18e-05	1.17	0.4
LOC110676233	uncharacterized LOC110676233	lncRNA	-2.91	-1.54	0.00446	0.02	0.68	0.24
LOC110678032	uncharacterized LOC110678032	lncRNA	-2.93	-1.55	1.46e-06	1.25e-05	1.26	0.42
LOC110674602	uncharacterized LOC110674602	lncRNA	-3	-1.59	0.00804	0.03	0.39	0.12
LOC110679577	uncharacterized LOC110679577	lncRNA	-3.01	-1.59	0.00034	0.00186	0.68	0.22
LOC110674202	uncharacterized LOC110674202	lncRNA	-3.1	-1.63	0.00301	0.01	0.61	0.2
LOC5572100	uncharacterized LOC5572100	lncRNA	-3.16	-1.66	0.000285	0.00158	0.69	0.22
LOC110674544	uncharacterized LOC110674544	lncRNA	-3.24	-1.7	9.41e-06	7.02e-05	0.76	0.23
LOC110678549	uncharacterized LOC110678549	lncRNA	-3.24	-1.7	7.14e-07	6.42e-06	1.64	0.49
LOC110675039	uncharacterized LOC110675039	lncRNA	-3.27	-1.71	0.000614	0.00317	0.57	0.16
LOC110675525	uncharacterized LOC110675525	lncRNA	-3.71	-1.89	4.65e-06	3.63e-05	0.88	0.23
LOC110676826	uncharacterized LOC110676826	lncRNA	-3.71	-1.89	3.57e-06	2.86e-05	0.84	0.22
LOC110674597	uncharacterized LOC110674597	lncRNA	-3.72	-1.9	0.01	0.05	0.27	0.07
LOC110679149	uncharacterized LOC110679149	lncRNA	-3.94	-1.98	8.67e-05	0.000536	0.72	0.18
LOC5563964	uncharacterized LOC5563964	lncRNA	-4.09	-2.03	0.00384	0.02	0.42	0.1
LOC110678410	uncharacterized LOC110678410	lncRNA	-4.09	-2.03	0.000273	0.00152	0.53	0.13
LOC5569405	uncharacterized LOC5569405	lncRNA	-4.3	-2.1	0.00481	0.02	0.28	0.06
LOC110674820	uncharacterized LOC110674820	lncRNA	-4.36	-2.12	7.18e-05	0.000452	0.78	0.19
LOC110678496	uncharacterized LOC110678496	lncRNA	-4.39	-2.13	1.53e-06	1.31e-05	0.91	0.2
LOC110674548	uncharacterized LOC110674548	lncRNA	-4.58	-2.2	0.000743	0.00377	0.46	0.09
LOC110679701	uncharacterized LOC110679701	lncRNA	-4.66	-2.22	0.00106	0.00517	1.23	0.29
LOC110677057	uncharacterized LOC110677057	lncRNA	-4.71	-2.24	0	0	3.99	0.85
LOC110679884	uncharacterized LOC110679884	lncRNA	-5.09	-2.35	0.00692	0.03	0.38	0.08
LOC110678798	uncharacterized LOC110678798	lncRNA	-5.35	-2.42	0.000916	0.00453	0.4	0.07
LOC110674688	uncharacterized LOC110674688	lncRNA	-5.6	-2.49	0.000662	0.00339	0.37	0.06
LOC110679211	uncharacterized LOC110679211	lncRNA	-5.67	-2.5	0.00687	0.03	0.22	0.04
LOC110675863	uncharacterized LOC110675863	lncRNA	-6.14	-2.62	0.0032	0.01	0.35	0.06
LOC110674777	uncharacterized LOC110674777	lncRNA	-6.25	-2.64	0.01	0.04	0.26	0.05
LOC110678690	uncharacterized LOC110678690	lncRNA	-6.28	-2.65	0.01	0.05	0.41	0.07
LOC110675470	uncharacterized LOC110675470	lncRNA	-6.63	-2.73	0.000194	0.00112	0.32	0.05
LOC110676530	uncharacterized LOC110676530	lncRNA	-6.63	-2.73	1e-09	1.33e-08	1.09	0.15
LOC110678639	uncharacterized LOC110678639	lncRNA	-7.26	-2.86	0.01	0.04	0.21	0.03
LOC110677259	uncharacterized LOC110677259	lncRNA	-7.29	-2.87	0.00401	0.02	0.22	0.03
LOC110674108	uncharacterized LOC110674108	lncRNA	-8.78	-3.13	0.000262	0.00146	0.51	0.05
LOC110675287	uncharacterized LOC110675287	lncRNA	-9.22	-3.2	0.01	0.04	0.21	0.03
LOC110676278	uncharacterized LOC110676278	lncRNA	-9.68	-3.28	8.83e-05	0.000545	0.37	0.04
LOC110677907	uncharacterized LOC110677907	lncRNA	-11.04	-3.46	7.45e-09	8.94e-08	1.05	0.1
LOC110676276	uncharacterized LOC110676276	lncRNA	-11.61	-3.54	0.01	0.04	0.14	0.01
LOC110679853	uncharacterized LOC110679853	lncRNA	-12.01	-3.59	8.1e-05	0.000505	0.36	0.03
LOC110677884	uncharacterized LOC110677884	lncRNA	-12.82	-3.68	0.00158	0.00741	0.85	0.05
LOC110675704	uncharacterized LOC110675704	lncRNA	-41.5	-5.37	2.28e-05	0.000159	0.52	0.01
LOC110679242	uncharacterized LOC110679242	lncRNA	-61.86	-5.95	0.02	0.05	0.21	0
LOC110679029	uncharacterized LOC110679029	lncRNA	-79.79	-6.32	0.00952	0.04	0.27	0
LOC110676138	uncharacterized LOC110676138	lncRNA	-643.56	-9.33	5.47e-05	0.000352	2.35	0

## Sheet:  6h I vs 6h UI
			6h DENV Infected vs 6h Uninfected				Uninfected	DENV Infected
Name	Product	Type	Fold change	Log2 fold change	P-value	FDR p-value	CPM (TMM-adjusted) Mean	CPM (TMM-adjusted) Mean
LOC110676895	uncharacterized LOC110676895	lncRNA	158.9	7.31	0.00298	0.00951	0	0.54
LOC5567195	uncharacterized LOC5567195	lncRNA	16.54	4.05	0.00366	0.01	0.01	0.21
LOC110675991	uncharacterized LOC110675991	lncRNA	13.77	3.78	8.76e-05	0.000399	0.03	0.44
LOC110674531	uncharacterized LOC110674531	lncRNA	10.97	3.46	0.000544	0.00207	0.03	0.36
LOC110678089	uncharacterized LOC110678089	lncRNA	10.8	3.43	0.02	0.04	0.01	0.14
LOC110677910	uncharacterized LOC110677910	lncRNA	10.03	3.33	9.88e-06	5.36e-05	0.08	0.8
LOC110679447	uncharacterized LOC110679447	lncRNA	9.67	3.27	1.3e-05	6.89e-05	0.1	0.81
LOC110674057	uncharacterized LOC110674057	lncRNA	6.62	2.73	0.00645	0.02	0.04	0.27
LOC110675465	uncharacterized LOC110675465	lncRNA	6.51	2.7	0.00156	0.00533	0.04	0.27
LOC110675231	uncharacterized LOC110675231	lncRNA	5.84	2.55	0.01	0.03	0.03	0.19
LOC5572207	uncharacterized LOC5572207	lncRNA	5.83	2.54	3e-06	1.78e-05	0.11	0.7
LOC110678796	uncharacterized LOC110678796	lncRNA	5.77	2.53	0.02	0.04	0.03	0.18
LOC5570219	uncharacterized LOC5570219	lncRNA	5.57	2.48	0.02	0.05	0.03	0.18
LOC5566128	uncharacterized LOC5566128	lncRNA	5.01	2.32	0.000322	0.00129	0.09	0.5
LOC5568969	uncharacterized LOC5568969	lncRNA	4.99	2.32	0.02	0.04	0.05	1.4
LOC5575928	uncharacterized LOC5575928	lncRNA	4.53	2.18	0.00588	0.02	0.07	0.36
LOC110678318	uncharacterized LOC110678318	lncRNA	4.3	2.1	4.63e-11	5.88e-10	0.41	1.74
LOC110679432	uncharacterized LOC110679432	lncRNA	3.91	1.97	0.00784	0.02	0.07	0.31
LOC5566131	uncharacterized LOC5566131	lncRNA	3.41	1.77	0.0029	0.00928	0.11	0.4
LOC110678283	uncharacterized LOC110678283	lncRNA	3.26	1.71	8.92e-07	5.8e-06	0.38	1.24
LOC110674224	uncharacterized LOC110674224	lncRNA	3.24	1.7	0.000754	0.00277	0.21	0.72
LOC110675814	uncharacterized LOC110675814	lncRNA	3.05	1.61	3.99e-07	2.73e-06	0.39	1.22
LOC110675837	uncharacterized LOC110675837	lncRNA	2.95	1.56	0.01	0.04	0.15	0.44
LOC110676036	uncharacterized LOC110676036	lncRNA	2.82	1.5	0.00248	0.00806	0.23	0.67
LOC5564828	uncharacterized LOC5564828	lncRNA	2.82	1.49	0.01	0.03	0.14	0.39
LOC110674812	uncharacterized LOC110674812	lncRNA	2.81	1.49	0.02	0.04	0.1	0.28
LOC110678853	uncharacterized LOC110678853	lncRNA	2.78	1.48	0.00106	0.00376	0.2	0.55
LOC110675276	uncharacterized LOC110675276	lncRNA	2.78	1.48	0.000457	0.00177	0.29	0.81
LOC5568193	uncharacterized LOC5568193	lncRNA	2.78	1.47	0.002	0.00665	0.23	0.63
LOC5574487	uncharacterized LOC5574487	lncRNA	2.65	1.41	0.00577	0.02	0.16	0.43
LOC110677207	uncharacterized LOC110677207	lncRNA	2.6	1.38	0.01	0.04	0.15	0.41
LOC110674171	uncharacterized LOC110674171	lncRNA	2.59	1.37	0.02	0.05	0.14	0.38
LOC110674764	uncharacterized LOC110674764	lncRNA	2.52	1.34	0.01	0.03	0.18	0.47
LOC110676060	uncharacterized LOC110676060	lncRNA	2.47	1.31	0.00156	0.00532	0.35	0.86
LOC110675277	uncharacterized LOC110675277	lncRNA	2.45	1.29	0.00336	0.01	0.3	0.74
LOC110676727	uncharacterized LOC110676727	lncRNA	2.43	1.28	0	0	9.6	23.33
LOC5565460	uncharacterized LOC5565460	lncRNA	2.42	1.27	1.22e-15	2.79e-14	3.27	7.9
LOC110676478	uncharacterized LOC110676478	lncRNA	2.37	1.24	0.000564	0.00214	0.35	0.85
LOC5578332	uncharacterized LOC5578332	lncRNA	2.23	1.16	0.000407	0.0016	0.49	1.07
LOC110677130	uncharacterized LOC110677130	lncRNA	2.22	1.15	0.02	0.05	0.24	0.55
LOC110676506	uncharacterized LOC110676506	lncRNA	2.22	1.15	6.83e-09	6.17e-08	1.15	2.56
LOC5569237	uncharacterized LOC5569237	lncRNA	2.21	1.14	1.38e-09	1.4e-08	2.68	5.94
LOC110676890	uncharacterized LOC110676890	lncRNA	2.18	1.12	5.37e-09	4.96e-08	5.14	11.22
LOC110677790	uncharacterized LOC110677790	lncRNA	2.17	1.12	0.02	0.05	0.17	0.38
LOC110679400	uncharacterized LOC110679400	lncRNA	2.16	1.11	3.13e-05	0.000155	0.87	1.85
LOC110676172	uncharacterized LOC110676172	lncRNA	2.15	1.11	0.00449	0.01	0.25	0.54
LOC110679018	uncharacterized LOC110679018	lncRNA	2.11	1.08	0	0	5.24	11.17
LOC110676543	uncharacterized LOC110676543	lncRNA	2.09	1.07	0.00592	0.02	0.32	0.67
LOC110674500	uncharacterized LOC110674500	lncRNA	2.09	1.06	5.13e-05	0.000244	1.23	2.59
LOC110675612	uncharacterized LOC110675612	lncRNA	2.06	1.04	0	0	29.93	61.77
LOC5577329	uncharacterized LOC5577329	lncRNA	2.05	1.04	0.000136	0.000594	0.89	1.84
LOC110676409	uncharacterized LOC110676409	lncRNA	2.02	1.02	0.02	0.05	0.26	0.54
LOC5574514	uncharacterized LOC5574514	lncRNA	-2	-1	0.02	0.05	0.79	0.39
LOC110675450	uncharacterized LOC110675450	lncRNA	-2.02	-1.01	9.33e-15	1.92e-13	7.43	3.69
LOC110678297	uncharacterized LOC110678297	lncRNA	-2.06	-1.05	0.00308	0.00979	1.06	0.52
LOC110674543	uncharacterized LOC110674543	lncRNA	-2.08	-1.06	0.00687	0.02	0.98	0.47
LOC110676617	uncharacterized LOC110676617	lncRNA	-2.08	-1.06	8.3e-07	5.42e-06	3.7	1.78
LOC110674544	uncharacterized LOC110674544	lncRNA	-2.1	-1.07	0.000626	0.00234	0.94	0.45
LOC110675039	uncharacterized LOC110675039	lncRNA	-2.15	-1.1	0.02	0.04	0.52	0.24
LOC5571468	uncharacterized LOC5571468	lncRNA	-2.15	-1.11	1.38e-07	1.02e-06	2.88	1.34
LOC110677211	uncharacterized LOC110677211	lncRNA	-2.19	-1.13	0.00277	0.00891	0.74	0.34
LOC110678032	uncharacterized LOC110678032	lncRNA	-2.23	-1.16	0.000991	0.00355	0.71	0.32
LOC110676878	uncharacterized LOC110676878	lncRNA	-2.24	-1.17	0.000326	0.00131	1.03	0.46
LOC110676367	uncharacterized LOC110676367	lncRNA	-2.31	-1.21	0.00833	0.02	0.61	0.27
LOC110675531	uncharacterized LOC110675531	lncRNA	-2.33	-1.22	3.97e-10	4.36e-09	2.4	1.03
LOC110679672	uncharacterized LOC110679672	lncRNA	-2.36	-1.24	0.00611	0.02	0.5	0.21
LOC110675747	uncharacterized LOC110675747	lncRNA	-2.41	-1.27	0.00393	0.01	1	0.48
LOC110674068	uncharacterized LOC110674068	lncRNA	-2.42	-1.27	0.01	0.04	0.41	0.17
LOC110679855	uncharacterized LOC110679855	lncRNA	-2.43	-1.28	0.00248	0.00805	0.8	0.33
LOC110678496	uncharacterized LOC110678496	lncRNA	-2.49	-1.32	0.000596	0.00224	0.98	0.39
LOC110679127	uncharacterized LOC110679127	lncRNA	-2.77	-1.47	0.01	0.04	0.31	0.11
LOC110676909	uncharacterized LOC110676909	lncRNA	-2.83	-1.5	0.000279	0.00114	0.61	0.21
LOC110679149	uncharacterized LOC110679149	lncRNA	-2.94	-1.56	0.00126	0.00441	0.61	0.21
LOC110679158	uncharacterized LOC110679158	lncRNA	-3.05	-1.61	1.53e-06	9.55e-06	1.26	0.41
LOC110674548	uncharacterized LOC110674548	lncRNA	-3.21	-1.68	0.00671	0.02	0.37	0.12
LOC110677755	uncharacterized LOC110677755	lncRNA	-3.25	-1.7	5.95e-05	0.00028	1.99	0.55
LOC110681576	uncharacterized LOC110681576	lncRNA	-3.28	-1.72	0.02	0.05	0.24	0.07
LOC110677681	uncharacterized LOC110677681	lncRNA	-3.33	-1.73	0.02	0.05	0.34	0.1
LOC110674733	uncharacterized LOC110674733	lncRNA	-3.35	-1.75	0.02	0.04	0.22	0.06
LOC110674688	uncharacterized LOC110674688	lncRNA	-3.37	-1.75	0.00607	0.02	0.35	0.1
LOC110676598	uncharacterized LOC110676598	lncRNA	-3.42	-1.78	0.02	0.04	0.3	0.09
LOC110674639	uncharacterized LOC110674639	lncRNA	-3.48	-1.8	0.02	0.05	0.25	0.07
LOC110677759	uncharacterized LOC110677759	lncRNA	-3.48	-1.8	0.0036	0.01	0.39	0.11
LOC110679249	uncharacterized LOC110679249	lncRNA	-3.48	-1.8	0.0013	0.00451	0.41	0.11
LOC110675704	uncharacterized LOC110675704	lncRNA	-3.5	-1.81	6.24e-06	3.5e-05	1.02	0.29
LOC110678424	uncharacterized LOC110678424	lncRNA	-3.55	-1.83	6.1e-06	3.42e-05	1.35	0.38
LOC110678410	uncharacterized LOC110678410	lncRNA	-3.56	-1.83	0.000561	0.00212	0.5	0.14
LOC110675594	uncharacterized LOC110675594	lncRNA	-3.59	-1.85	1.14e-07	8.56e-07	1.41	0.39
LOC5567132	uncharacterized LOC5567132	lncRNA	-3.62	-1.86	0.02	0.05	0.29	0.08
LOC5570056	uncharacterized LOC5570056	lncRNA	-3.69	-1.88	0.01	0.04	0.29	0.08
LOC110681560	uncharacterized LOC110681560	lncRNA	-3.87	-1.95	0.00374	0.01	0.25	0.06
LOC110676706	uncharacterized LOC110676706	lncRNA	-4.02	-2.01	0.02	0.05	0.27	0.07
LOC110679017	uncharacterized LOC110679017	lncRNA	-4.19	-2.07	0.00586	0.02	0.27	0.06
LOC110678418	uncharacterized LOC110678418	lncRNA	-4.24	-2.08	0.00894	0.03	0.3	0.07
LOC110676278	uncharacterized LOC110676278	lncRNA	-4.7	-2.23	0.000877	0.00318	0.34	0.07
LOC110674628	uncharacterized LOC110674628	lncRNA	-5.05	-2.34	0.00191	0.00637	0.29	0.05
LOC110677907	uncharacterized LOC110677907	lncRNA	-5.05	-2.34	1.23e-06	7.77e-06	1.25	0.23
LOC110677837	uncharacterized LOC110677837	lncRNA	-5.84	-2.55	0.02	0.05	0.19	0.03
LOC110678597	uncharacterized LOC110678597	lncRNA	-5.93	-2.57	0.01	0.03	0.2	0.03
LOC110674630	uncharacterized LOC110674630	lncRNA	-6.29	-2.65	0.000635	0.00237	0.3	0.05
LOC110679029	uncharacterized LOC110679029	lncRNA	-6.5	-2.7	0.02	0.05	0.18	0.02
LOC110678710	uncharacterized LOC110678710	lncRNA	-7.35	-2.88	0.02	0.05	0.14	0.01
LOC110677884	uncharacterized LOC110677884	lncRNA	-7.68	-2.94	0.00459	0.01	2.85	0.7
LOC5572524	uncharacterized LOC5572524	lncRNA	-8.22	-3.04	0.02	0.05	0.17	0.02
LOC110678462	uncharacterized LOC110678462	lncRNA	-9.57	-3.26	0.02	0.04	0.24	0.02
LOC110679884	uncharacterized LOC110679884	lncRNA	-10.2	-3.35	0.000222	0.000926	0.48	0.05
LOC5564818	uncharacterized LOC5564818	lncRNA	-10.22	-3.35	0.000104	0.000466	0.34	0.03
LOC110676386	uncharacterized LOC110676386	lncRNA	-32.25	-5.01	0.00654	0.02	0.16	0.01
LOC110675904	uncharacterized LOC110675904	lncRNA	-55.22	-5.79	0.02	0.04	0.16	0
LOC110675979	uncharacterized LOC110675979	lncRNA	-62.09	-5.96	0.02	0.05	0.19	0
LOC110674108	uncharacterized LOC110674108	lncRNA	-77.94	-6.28	0.00934	0.03	0.24	0
LOC110678515	uncharacterized LOC110678515	lncRNA	-80.2	-6.33	0.01	0.03	0.22	0
LOC110677649	uncharacterized LOC110677649	lncRNA	-90.35	-6.5	0.00989	0.03	0.32	0
LOC110676138	uncharacterized LOC110676138	lncRNA	-122.17	-6.93	0.00336	0.01	0.36	0
LOC110677888	uncharacterized LOC110677888	lncRNA	-258.29	-8.01	0.00145	0.005	0.37	0

## Sheet:  24h I vs 24h UI
Table S2:
			24h DENV Infected vs 24h Uninfected				Uninfected	DENV Infected
Name	Product	Type	Fold change	Log2 fold change	P-value	FDR p-value	CPM (TMM-adjusted) Mean	CPM (TMM-adjusted) Mean
LOC110678365	uncharacterized LOC110678365	lncRNA	209.63	7.71	0.00674	0.03	0	0.13
LOC110678005	uncharacterized LOC110678005	lncRNA	140.5	7.13	0.01	0.04	0	0.195
LOC110679107	uncharacterized LOC110679107	lncRNA	132.09	7.05	0.00859	0.04	0	0.245
LOC110674099	uncharacterized LOC110674099	lncRNA	43.39	5.44	0.00155	0.00852	0.01	0.49
LOC5568969	uncharacterized LOC5568969	lncRNA	23.19	4.54	4.11e-05	0.000374	0.28	2.31
LOC110678642	uncharacterized LOC110678642	lncRNA	20.88	4.38	0.01	0.04	0.01	0.13
LOC110674411	uncharacterized LOC110674411	lncRNA	14.11	3.82	0.00222	0.01	0.0166667	0.25
LOC110676418	uncharacterized LOC110676418	lncRNA	11.15	3.48	0.000668	0.00414	0.0333333	0.34
LOC110674607	uncharacterized LOC110674607	lncRNA	11.06	3.47	0.01	0.05	0.0166667	0.195
LOC110674876	uncharacterized LOC110674876	lncRNA	9.21	3.2	0.00639	0.03	0.03	0.26
LOC110676036	uncharacterized LOC110676036	lncRNA	6.55	2.71	0.00197	0.01	0.0366667	0.265
LOC110675991	uncharacterized LOC110675991	lncRNA	4.74	2.24	0.01	0.05	0.0566667	0.275
LOC110679306	uncharacterized LOC110679306	lncRNA	4.56	2.19	0.01	0.05	0.0933333	0.48
LOC23687436	uncharacterized LOC23687436	lncRNA	3.85	1.95	0.01	0.05	0.0933333	0.305
LOC110678337	uncharacterized LOC110678337	lncRNA	3.82	1.93	0.00607	0.03	0.11	0.4
LOC110676172	uncharacterized LOC110676172	lncRNA	2.89	1.53	6.75e-06	7.51e-05	0.5	1.47
LOC110677905	uncharacterized LOC110677905	lncRNA	2.63	1.39	0.00708	0.03	0.27	0.715
LOC110674526	uncharacterized LOC110674526	lncRNA	2.63	1.39	0.000449	0.00297	0.47	1.135
LOC5572100	uncharacterized LOC5572100	lncRNA	2.52	1.33	0.00495	0.02	0.323333	0.7
LOC5569237	uncharacterized LOC5569237	lncRNA	2.47	1.31	1.45e-10	4.62e-09	3.84333	9.5
LOC110675276	uncharacterized LOC110675276	lncRNA	2.42	1.27	0.00381	0.02	0.406667	1.015
LOC110677933	uncharacterized LOC110677933	lncRNA	2.35	1.23	0.000194	0.00143	0.69	1.575
LOC5568193	uncharacterized LOC5568193	lncRNA	2.33	1.22	0.01	0.04	0.386667	0.95
LOC5565460	uncharacterized LOC5565460	lncRNA	2.04	1.03	2.61e-09	6.27e-08	4.62333	9.395
LOC110675594	uncharacterized LOC110675594	lncRNA	-2.01	-1.01	0.00665	0.03	1.58333	0.74
LOC110678917	uncharacterized LOC110678917	lncRNA	-2.07	-1.05	0.00388	0.02	1.40667	0.665
LOC110674706	uncharacterized LOC110674706	lncRNA	-2.14	-1.1	0.00582	0.03	0.86	0.41
LOC110674201	uncharacterized LOC110674201	lncRNA	-2.16	-1.11	0.00559	0.03	0.86	0.395
LOC110675470	uncharacterized LOC110675470	lncRNA	-2.22	-1.15	0.0028	0.01	2.65	1.18
LOC110674395	uncharacterized LOC110674395	lncRNA	-2.27	-1.18	0.01	0.04	0.793333	0.35
LOC5569238	uncharacterized LOC5569238	lncRNA	-2.28	-1.19	0.00255	0.01	0.906667	0.4
LOC110677984	uncharacterized LOC110677984	lncRNA	-2.29	-1.2	0.00544	0.02	0.94	0.4
LOC110678563	uncharacterized LOC110678563	lncRNA	-2.31	-1.21	0.000126	0.000984	1.95333	0.855
LOC110676250	uncharacterized LOC110676250	lncRNA	-2.38	-1.25	0.01	0.04	0.753333	0.295
LOC110679149	uncharacterized LOC110679149	lncRNA	-2.61	-1.39	0.00849	0.04	0.826667	0.33
LOC110675531	uncharacterized LOC110675531	lncRNA	-2.63	-1.39	1.11e-07	1.93e-06	1.88667	0.705
LOC110678505	uncharacterized LOC110678505	lncRNA	-2.9	-1.54	0.00913	0.04	0.396667	0.14
LOC110679159	uncharacterized LOC110679159	lncRNA	-2.91	-1.54	0.000106	0.000847	1.67	0.58
LOC110675747	uncharacterized LOC110675747	lncRNA	-3.14	-1.65	0.00326	0.02	0.763333	0.275
LOC110679376	uncharacterized LOC110679376	lncRNA	-3.52	-1.82	0.00806	0.03	0.4	0.115
LOC110676530	uncharacterized LOC110676530	lncRNA	-4.32	-2.11	7.77e-05	0.000645	0.74	0.165
LOC110676278	uncharacterized LOC110676278	lncRNA	-4.51	-2.17	0.00372	0.02	0.386667	0.09
LOC110675729	uncharacterized LOC110675729	lncRNA	-4.51	-2.17	0.00258	0.01	0.44	0.09
LOC5574206	uncharacterized LOC5574206	lncRNA	-6.62	-2.73	0.000144	0.00111	0.57	0.075
LOC110679610	uncharacterized LOC110679610	lncRNA	-6.77	-2.76	0.01	0.05	0.193333	0.03
LOC110675560	uncharacterized LOC110675560	lncRNA	-7.02	-2.81	0.00777	0.03	0.256667	0.04
LOC110676065	uncharacterized LOC110676065	lncRNA	-10.13	-3.34	0.00208	0.01	0.28	0.025
LOC110679701	uncharacterized LOC110679701	lncRNA	-10.94	-3.45	0.00068	0.00421	0.523333	0.05
LOC110678953	uncharacterized LOC110678953	lncRNA	-14.1	-3.82	0.000752	0.00458	0.393333	0.03
LOC110674124	uncharacterized LOC110674124	lncRNA	-14.62	-3.87	0.000824	0.00496	0.44	0.03
LOC110674726	uncharacterized LOC110674726	lncRNA	-15.92	-3.99	0.00542	0.02	0.286667	0.015
LOC110677755	uncharacterized LOC110677755	lncRNA	-18.04	-4.17	9.69e-08	1.7e-06	1.21333	0.065
LOC110677907	uncharacterized LOC110677907	lncRNA	-35.06	-5.13	1.24e-09	3.19e-08	1.75333	0.05
